# Supplementary material for: Proteomics analysis of colon cancer progression
Source: Clin Proteomics. 2019 Dec 28;16:44. doi: 10.1186/s12014-019-9264-y (PMC6935225; doi:10.1186/s12014-019-9264-y)
Supplement: Supplementary file 1 — Additional file 1: Table S1. Patient clinicopathological data (a) Patient cohort for proteomics analysis (b) Patient cohort for Western blot analysis. [file 12014_2019_9264_MOESM1_ESM.xlsx]

## Sheet: Table S1a
Additional Table S1a - Patient cohort for proteomics analysis
	Patient	Gender	Age	Ethnicity	Smoking / Passive exposure	Alcohol Use	Tissue site	Size (cm)	T, AJCC staging	N, AJCC staging	M, AJCC staging	TNM, AJCC staging	Histology Grade	CT Diagnosis	Tissue type based on Pathology and CT Diagnosis	Prior Radiation and / or chemotherapy
Colon Normal Lining (Non-cancer)	P1	F	53	Punjabi	No / Yes, 2 hrs / day	No	Transverse colon normal lining	0.5 x 0.5 x 0.5	No significant pathology	No significant pathology	No significant pathology	No significant pathology	NA	No remarkable study	Normal Control (NC)	No
	P2	F	53	Punjabi	No / No	No	Ascending colon normal lining	0.5 x 0.5 x 0.5	No significant pathology	No significant pathology	No significant pathology	No significant pathology	NA	No remarkable study	Normal Control (NC)	No
	P3	M	53	Punjabi	No / Yes, 8-10 hrs / day	No	Ascending colon normal lining	0.5 x 0.5 x 0.5	No significant pathology	No significant pathology	No significant pathology	No significant pathology	NA	No remarkable study	Normal Control (NC)	No
	P4	M	71	Punjabi	No / Yes, 2-4 hrs / day	No	Ascending colon normal lining	0.5 x 0.5 x 0.5	No significant pathology	No significant pathology	No significant pathology	No significant pathology	NA	No remarkable study	Normal Control (NC)	No
Colon Non-Adenomatous Polyp (Non-cancer)	P5	F	53	Punjabi	No / Yes, 2 hrs per day	No	Descending colon polyp	0.3 x 0.2 x 0.1	No dysplasia seen	No dysplasia seen	No dysplasia seen	No dysplasia seen	NA	No remarkable study	Benign Control (NAP)	No
	P6	M	40	Punjabi	No / No	No	Caecum polyp	0.4 x 0.3 x 0.2	No significant pathology	No significant pathology	No significant pathology	No significant pathology	NA	No remarkable study	Benign Control (NAP)	No
Colon Tumour (Non-Metastatic)	P7	M	21	Punjabi	No / No	No	Transverse colon tumor	5.5 x 5.0 x 3.5	pT4	pN0	pMx	II	Poorly differentiated carcinoma, (G3)	No evidence of metastatic disease	Non-Metastatic (NM)	No
	P8	M	49	Urdu speaking	No / No	No	Descending colon tumor	3.8 x 3.5 x 3.0	pT3	pN0	pMx	II	Well-differentiated to moderately differentiated carcinoma), (G1)	No evidence of metastatic disease	Non-Metastatic (NM)	No
	P9	M	65	Punjabi	Yes, started at the age of 20, ocassional, quit / No	No	Distil Descending colon tumor	2.0 x 2.5 x 1.0	pT3	pN0	pMx	II	Well-differentiated to moderately differentiated carcinoma), (G1)	No evidence of metastatic disease	Non-Metastatic (NM)	No
	P10	M	42	Punjabi	No / Yes, for 2-3 hrs / day	No	Ascending colon tumor	6.0 x 4.0 x 3.0	pT3	pN0	pMx	II	Moderately differentiated carcinoma, (G2)	No evidence of metastatic disease	Non-Metastatic (NM)	No
Colon Tumour (Metastatic)	P11	F	30	Pathan	No / No	No	Hepatic flexure tumor	Unknown	Stage IV	Stage IV	Stage IV	IV	Moderately differentiated adenocarcinoma, (G2)	Hepatic metastasis, T4, M1, Stage IV	Metastatic (M)	No
	P12	M	57	Pathan	Yes, started at the age of 37, quit / No	No	Caecum	5.5 x 4.5 x 2.5	pT3	pN1a	pMx	IIIB	Poorly differentiated carcinoma, (G3)	Pulmonary disease	Metastatic (M)	No
AJCC: American Joint Committee on Cancer 8th Edition (staging Colon Cancer)						N1a: Metastasis in one regional lymph node
TNM: Tumour, node, metastasis						Mx: Unkown metastasis
CT: Computerized tomography						M1: Distant metastasis
p: Pathologic						G1: Well differentiated
T3: Tumour invades through the muscularis propria into the pericolorectal tissues						G2: Moderately differentiated
T4a: Tumour penetrates to the surface of visceral peritoneum						G3: Poorly differentiated
T4b: Tumour directly invades or is adherent to other organs or structures						NA: Not applicable
N0: No regional lymph node metastasis

## Sheet: Table S1b 
Additional Table S1b - Patient cohort for Western blot analysis
	Patient	Gender	Age	Ethnicity	Smoking / Passive exposure	Alcohol Use	Tissue site	Tissue Size (cm)	T, AJCC staging	N, AJCC staging	M, AJCC staging	TNM, AJCC staging	Histology Grade	CT Diagnosis	Tissue type based on Pathology and CT Diagnosis	Prior Radiation and / or chemotherapy
Colon Normal Lining (Non-cancer) N = 25	E57	F	28	Punjabi	No / No	No	Normal colon lining	0.5 x 0.5 x 0.5	No significant pathology	No significant pathology	No significant pathology	No significant pathology	NA	Information not available	Normal Control (NC)	No
	E63	F	39	Punjabi	No / Yes, husband smokes occasionally	No	Normal Ascending colon lining	0.5 x 0.5 x 0.5	No significant pathology	No significant pathology	No significant pathology	No significant pathology	NA	Information not available	Normal Control (NC)	No
	E66	F	52	Urdu speaking	Yes, started at the age of 10 years, smoked 8-10 cigarettes per day, quit / Yes	Yes / started at the age of 40 years, drinks once in 3 months, still drinks	Normal Ascending colon lining	0.5 x 0.5 x 0.5	No significant pathology	No significant pathology	No significant pathology	No significant pathology	NA	Thickened distal descending colon, with surrounding inflammatory fat stranding is likely related to acute diverticulitis, on a background of diffuse diverticulosis involving the sigmoid and descending colon. Circumferential thickening of the sigmoid colon is likely due to muscularis hyperplasia.	Normal Control (NC)	No
	E71	F	62	Punjabi	No / No	No	Normal Ascending colon lining	0.5 x 0.5 x 0.5	No significant pathology	No significant pathology	No significant pathology	No significant pathology	NA	No remarkable study	Normal Control (NC)	No
	E77	F	49	Punjabi	No / Yes, husband smokes	No	Normal Ascending colon lining	0.5 x 0.5 x 0.5	No significant pathology	No significant pathology	No significant pathology	No significant pathology	NA	No remarkable study	Normal Control (NC)	No
	E83	F	63	Punjabi	No / Yes husband used to smoke 40 years ago, Son smokes occasionally	No	Normal Transverse colon lining	0.5 x 0.5 x 0.5	No significant pathology	No significant pathology	No significant pathology	No significant pathology	NA	Information not available	Normal Control (NC)	No
	E186	F	67	Kashmiri	No / No	No	Normal Transverse colon lining	0.5 x 0.5 x 0.5	No significant pathology	No significant pathology	No significant pathology	No significant pathology	NA	5 cm segment of ascending colon is mildly thickened and partly collapsed. Taking into account of limitation of CT examination (this is not CT colonography), this warrants direct visualization or CTC to exclude underlying lesion. No nodal or metastatic disease	Normal Control (NC)	No
	E187	F	40	Punjabi	No / No	No	Normal Ascending colon lining	0.5 x 0.5 x 0.5	No significant pathology	No significant pathology	No significant pathology	No significant pathology	NA	Information not available	Normal Control (NC)	No
	E82	F	68	Kashmiri	No / No	No	Normal Ascending colon lining	0.5 x 0.5 x 0.5	No significant pathology	No significant pathology	No significant pathology	No significant pathology	NA	Information not available	Normal Control (NC)	No
	E84	F	36	Kashmiri	No / Yes, father used to smoke	No	Normal Ascending colon lining	0.5 x 0.5 x 0.5	No significant pathology	No significant pathology	No significant pathology	No significant pathology	NA	Information not available	Normal Control (NC)	No
	E87	M	77	Punjabi, Kashmiri	No / No	No	Normal Ascending colon lining	0.5 x 0.5 x 0.5	No significant pathology	No significant pathology	No significant pathology	No significant pathology	NA	Information not available	Normal Control (NC)	No
	E88	F	20	Punjabi	No / No	No	Normal Ascending colon lining	0.5 x 0.5 x 0.5	No significant pathology	No significant pathology	No significant pathology	No significant pathology	NA	No remarkable study	Normal Control (NC)	No
	E96	F	75	Pathan	No / No	No	Normal Ascending colon lining	0.5 x 0.5 x 0.5	No significant pathology	No significant pathology	No significant pathology	No significant pathology	NA	Information not available	Normal Control (NC)	No
	E104	F	28	Punjabi	No / No	No	Normal Transverse colon lining	0.5 x 0.5 x 0.5	No significant pathology	No significant pathology	No significant pathology	No significant pathology	NA	Information not available	Normal Control (NC)	No
	E107	F	31	Pathan	No / No	No	Normal Transverse colon lining	0.5 x 0.5 x 0.5	No significant pathology	No significant pathology	No significant pathology	No significant pathology	NA	Information not available	Normal Control (NC)	No
	E109	M	49	Punjabi	No / No	No	Normal Ascending colon lining	0.5 x 0.5 x 0.5	No significant pathology	No significant pathology	No significant pathology	No significant pathology	NA	Information not available	Normal Control (NC)	No
	E110	M	65	Punjabi	Yes, started smoking at the age of 30, chain smoker, quit smoking after 28 years / No	No	Normal Ascending colon lining	0.5 x 0.5 x 0.5	No significant pathology	No significant pathology	No significant pathology	No significant pathology	NA	No remarkable study	Normal Control (NC)	No
	E111	F	46	Punjabi	Yes, started smoking at the age of 39, 1 pack per day, still smokes, no one smoke at home / Yes, exposed to second hand smoking, occassionaly	No	Normal Ascending colon linig	0.5 x 0.5 x 0.5	No significant pathology	No significant pathology	No significant pathology	No significant pathology	NA	Information not availble	Normal Control (NC)	No
	E116	M	31	Hijazi	Yes, started smoking at mid 20's, 3-4 cigarettes per day, left smoking after 3 years / No	No	Normal Ascending colon lining	0.5 x 0.5 x 0.5	No significant pathology	No significant pathology	No significant pathology	No significant pathology	NA	Information not availble	Normal Control (NC)	No
	E115	F	70	Punjabi	No / No	No	Normal colon lining	0.5 x 0.5 x 0.5	No significant pathology	No significant pathology	No significant pathology	No significant pathology	NA	No active arterial spurt in intestine/ colon on the current CT angiogram. However , arterial enhancement is identified in mid jejunal wall. Differential possibility for this includes angiodysplasia	Normal Control (NC)	No
	E114	M	35	Patahan	No / No	No	Normal colon lining	0.5 x 0.5 x 0.5	No significant pathology	No significant pathology	No significant pathology	No significant pathology	NA	Mild interval increase in previously documented symmetrical hilar/mediastinal lymphadenopathy, with stable pulmonary nodules. Appearances are consistent with diagnosed sarcoidosis although indicative of mildly progressive disease	Normal Control (NC)	No
	E180	F	Not available	Punjabi	No / No	No	Normal colon lining	0.5 x 0.5 x 0.5	No significant pathology	No significant pathology	No significant pathology	No significant pathology	NA	Information not available		No
	E181	M	61	Punjabi	No / No	No	Normal colon lining	0.5 x 0.5 x 0.6	No significant pathology	No significant pathology	No significant pathology	No significant pathology	NA	Information not available		No
	E189	M							No significant pathology	No significant pathology	No significant pathology	No significant pathology				No
	*E165	M	58	Punjabi	Yes, started from the age 20, smoke 1-2 cigarette perday, quit smoking at the age of 38 / No	No	Normal Ascending colon lining	0.5 x 0.5 x 0.5	No significant pathology	No significant pathology	No significant pathology	No significant pathology	NA	No remarkable study	Normal Control (NC)	No
Colon Non-Adenomatous Polyp (Non-cancer) N = 16	E34	M	65	Afghani		No	Polyp Ascending colon	0.5 x 0.5 x 0.5	No significant pathology	No significant pathology	No significant pathology	No significant pathology	NA	Multiple calcified mediastinal nodes with fibrotic scarring ,bronchiectasis, granulomas in bilateral lungs likely related to chronic granulomatous infection. No discrete pulmonary nodules are noted to suggest metastases	Benign Control (AP)	No
	E57	F	28	Punjabi	No / No	No	Pseudo polyp Descending colon	0.5 x 0.5 x 0.5	No significant pathology	No significant pathology	No significant pathology	No significant pathology	NA	No remarkable study	Benign Control (NAP)	No
	E64	M	60	Punjabi	Yes, started at 20 years of age, smokes 20 cigarettes per day, quit smoking at 40 years of age / No	No	Polyp Transverse colon	0.5 x 0.5 x 0.5	No significant pathology	No significant pathology	No significant pathology	No significant pathology	NA	No remarkable study	Benign Control (NAP)	No
	E98	M	67	Punjabi	No / No	No	Polyp Proximal Descending colon	0.5 x 0.5 x 0.5	No significant pathology	No significant pathology	No significant pathology	No significant pathology	NA	No remarkable study	Benign Control (NAP)	No
	E104	F	28	Punjabi	No / No	No	Polyp Transverse colon	0.5 x 0.5 x 0.5	No significant pathology	No significant pathology	No significant pathology	No significant pathology	NA	No remarkable study	Benign Control (NAP)	No
	E105	M	48	Punjabi	No / No	No	Polyp Ascending colon	0.5 x 0.5 x 0.5	No significant pathology	No significant pathology	No significant pathology	No significant pathology	NA	Abnormal thickening of the cecum and ileocaecal region. Malignant lesion vs TB are differentials	Benign Control (NAP)	No
	E107	F	31	Pathan	No / No	No	Polyp Transverse colon	0.5 x 0.5 x 0.5	No significant pathology	No significant pathology	No significant pathology	No significant pathology	NA	No remarkable study	Benign Control (NAP)	No
	E111	F	46	Punjabi	Yes, started smoking at the age of 39, 1 pack per day, still smokes, no one smokes at home / Yes, exposed to second hand smoking, occassionaly	No	Polyp Ascending colon	0.5 x 0.5 x 0.5	No significant pathology	No significant pathology	No significant pathology	No significant pathology	NA	No remarkable study	Benign Control (NAP)	No
	E112	M	60	Kashmiri	No / No	No	Polyp Transverse colon	0.5 x 0.5 x 0.5	No significant pathology	No significant pathology	No significant pathology	No significant pathology	NA	T3,N1,M0 bifocal primary colonic tumour	Benign Control (NAP)	No
	E115	F	70	Punjabi	No / Yes, husband smokes outside home, didn’t expose to second hand smoke	No	Cecal Polyp	0.5 x 0.5 x 0.5	No significant pathology	No significant pathology	No significant pathology	No significant pathology	NA	No active arterial spurt in intestine / colon on the current CT angiogram. However, arterial enhancement is identified in mid jejunal wall. Differential possibility for this includes angiodysplasia	Benign Control (NAP)	No
	E129	M	47	Punjabi	No / No	No	Polyp Descending colon	0.5 x 0.5 x 0.5	No significant pathology	No significant pathology	No significant pathology	No significant pathology	NA	Multiple metastatic deposits	Benign Control (NAP)	No
	E132	M	56	Punjabi	No / Yes, patiens's father used to smoke when the patient was in 1st 15 years of life then he got abroad and his father died.	No	Polyp Transverse colon	0.5 x 0.5 x 0.5	No significant pathology	No significant pathology	No significant pathology	No significant pathology	NA	No remarkable study	Benign Control (NAP)	No
	*E138	M	45	Saraiki	No / No	Yes, started at the age of 35, drinks once in a week, quit drinking 3-4 months before	Polyp Transverse colon	0.5 x 0.5 x 0.5	No significant pathology	No significant pathology	No significant pathology	No significant pathology	NA	No remarkable study	Benign Control (NAP)	No
	E142	M	52	Saraiki	Yes, started at the age of 30 years, smokes 1 pack of cigarette per day, smoked for 3 months, quit smoking / Yes, exposed to second hand smoke for more than 1 hr	Yes, started at the age of 30, drink one time per day, drank for 14 years, quit drinking	Polyp Distal Transverse colon	0.5 x 0.5 x 0.5	No significant pathology	No significant pathology	No significant pathology	No significant pathology	NA	Large bulky polypoidal colonic hepatic flexure T3, N0 tumor as described.	Benign Control (NAP)	No
	E148	M	51	Punjabi	No / No	No	Polyp Ascending colon	0.5 x 0.5 x 0.5	No significant pathology	No significant pathology	No significant pathology	No significant pathology	NA	CT findings are worrisome for T3,N0 transverse colonic cancer	Benign Control (NAP)	No
	E174	F	19	Pathan	No / No	No	Polyp Hepatic Flexure	0.5 x 0.5 x 0.5	No significant pathology	No significant pathology	No significant pathology	No significant pathology	NA	No CT before sample collection	Benign Control (NAP)	No
Colon Tumour (Non-Metastatic) N = 25	S14	M	34	Pathan	Yes, started at the age of 22 years, smokes 3-4 cigarette per day, quit / Yes, 3-4 hrs per day	No	Ascending colon	5.0 x 4.5	pT3	pN0	pMx	IIA	Low-grade (well differentiated to moderately differentiated), G1	No evidence of mets	Non-Metastatic (NM)	No
	S15	Male	45	Pathan	No / No	No	Ascending colon	6.0 x 5.5 x 4.5	pT2	pN0	pMx	I	Low-grade (well differentiated to moderately differentiated), G1	Dilated small bowel with air fluid levels concerning for mechanical obstruction with transition point at the site of anastomosis. Clinical correlation recommended	Non-Metastatic (NM)	No
	S17	M	71	Urdu speaking	Yes, started at the age of 40, smokes 1-2 cigarettes per week / No	No	Ascending colon	5.0 x 4.0 x 4.0	pT3	pN0	pMx	IIA	High-grade (poorly differentiated to undifferentiated), G3	1. No suspicious pulmonary nodularity seen. 2. Liver ultrasound advised	Non-Metastatic (NM)	No
	S20	M	42	Pathan	Yes, started at the age of 25 years, smokes 1 cigarette per day, quit smoking 12 years ago / No	No	Ascending colon	6.0 x 5.6 x 1.2	pT4a	pN0	pMx	IIB	Low-grade (well differentiated to moderately differentiated), G1	Stable indeterminate pulmonary nodules	Non-Metastatic (NM)	No
	S21	M	43	Pathan	Yes, smokes 15 cigarettes per day, quit smoking 10 years ago / No	No	Descending colon	7.0 x 5.0 x 1.5	pT3	pN0	pMx	I	Low-grade (well differentiated to moderately differentiated); G1	No evidence of pulmonary metastases	Non-Metastatic (NM)	No
	S22	M	43	Panjabi	No / Yes, for 8-10 hrs / day	No	Ascending colon	6.5 x 6.0 x 5.0	pT3	pN0	pMx	IIA	Low-grade (well diffentiated to moderately differentiated), G1	Indeterminate left lung nodule requires follow-up	Non-Metastatic (NM)	No
	S25	M	35	Punjabi	No / No	No	Hepatic flexure	7.0 x 6.0	pT3	pN0	pMx	IIA	Low-grade (moderately differentiated), G1	T3,N1,M0 primary distal ascending colonic and hepatic flexure tumor	Non-Metastatic (NM)	No
	S27	M	76	Pathan	Yes, started at the age of 28 years, quit smoking 1-2 years / No	No	Caecum invoving ascending colon	8.0 x 5.0	pT4b	pN0	pMx	IIIB	High-grade (moderately to poorly differentiated), G4	Large polypoidal distal transverse colon mass with intussusception appears to be a T3N2 abnormality, without any hepatic metastases. Proximal colonic fecal loading with minor dilatation-impending obstruction needs consideration and requires clinical review	Non-Metastatic (NM)	No
	S28	M	58	Pathan	No / No	No	Caecum	3.0 x 3.0 x 2.0	pT3	pN0	pMx	IIC	Low-grade (well differentiated to moderately differentiated), G1	Appearances suggestive of a T3 mid /distal ascending colon tumor without any locoregional lymphadenopathy or definitive visceral metastases	Non-Metastatic (NM)	No
	S32	M	58	Punjabi	No / No	No	Caecum	8.5 x 8.5 x 2.5	pT4b	pN0	pMx	IIC	High-grade (poorly differentiated to undifferentiated), G4	Appearances suggestive of a T3,N1 cecal circumferential tumor without any obvious hepatic metastases. No evidence of impending obstruction	Non-Metastatic (NM)	No
	S33	F	45	Pathan	No / No	No	Ascending colon	7.0 x 6.0	pT3	pN0	pMx	IIA	High-grade (poorly differentiated to undifferentiated), G4	Appearances concerning for a bulky T3 long segment ascending colon/cecal tumor, without any obvious locoregional lymphadenopathy or distant hepatic metastasis	Non-Metastatic (NM)	No
	S37	M	43	Punjabi	No / No	No	Ascending colon	6.0 x 4.0 x 1.2	pT3	pN0	pMx	IIA	Low-grade (well differentiated to moderately differentiated), G1	Circumferential primary ascending colonic tumour with pericolonic fat invasion noted likely to be T3 lesion. Subcentimetre regional lymph nodes are identified. There is no significant para-aortic nodal disease. No further colonic lesion identified. No other remarkable findings	Non-Metastatic (NM)	No
	S38	M	35	Kashmiri	Yes, smoking from 10 years of age, 1 pack daily, quit smoking 3 years back / No	No	Ascending colon	6.5 x 3.0 2.8	pT3	pN0	pMx	IIA	Low-grade (well differentiated to moderately differentiated), G1	No evidence of pulmonary metastasis. Redemonstration of T4A, T3 ascending colon tumor with ileocolic territory lymphadenopathy. Pulmonary changes reflective of either previous tuberculosis or viral infection	Non-Metastatic (NM)	No
	*S39	M	51	Urdu speaking	Yes, started from 45 years of age, smokes 1-2 cigarettes per day, quit smoking 1 year ago / No	No	Transverse colon	8.0 x 6.0 4.0	pT3	pN0	pMx	IIA	Low-grade (well-differentiated to moderately differentiated), G1	Redemonstration of T3, N2, M0 disease of transverse colonic tumor	Non-Metastatic (NM)	No
	S43	F	65	Punjabi	No / No	No	Caecum	4.5 x 4.0	pT3	pN0	pMx	IIA	Low-grade (well differentiated to moderately differentiated), G1	Imaging features are in keeping with a T3N2bMx lesion	Non-Metastatic (NM)	No
	*S44	M	42	Pathan	No / No (oral tobacco use 15-20 times a day since last 24 years)	No	Caecum	7.5 x 7.5	pT4a	pN0	pMx	IIB	Low-grade (well differentiated to moderately differentiated), G1	Ascending colon malignancy with probable staging T3,N2,M0/x	Non-Metastatic (NM)	No
	S45	M	50	Pathan	Yes, started at the age of 40 years, smokes 3 cigarettes per day, quit smoking 1 year ago / No	No	Ascending colon	10.0 x 6.5 x 3.5	pT3	pN0	pMx	IIA	Low-grade (well differentiated to moderately differentiated), G1	Imaging appearances are in keeping with T3, N2, Mx disease	Non-Metastatic (NM)	No
	S47	M	52	Kashmiri	No / No	No	Hepatic flexure	4.5 x 4.0	pT4a	pN0	pMx	IIB	Moderately differentiated, G2	T3, long segment right colonic tumor with pericolic lymph nodes (N1). No visceral metastasis	Non-Metastatic (NM)	No
	S48	F	47	Pathan	No / No	No	Transverse colon	6.5 x 4.5 x 4.0	pT3	pN0	pMx	IIA	Low-grade (well differentiated to moderately differentiated), G1	Appearances may suggest T3N2Mx splenic flexure tumor. Please note that possibility of small bowel involvement should be ruled out on laparoscopy	Non-Metastatic (NM)	No
	S49	M	44	Pathan	No / No	No	Ascending colon	5.8 x 5.5 x 5.0	pT3	pN0	pMx	IIA	Low-grade (well differentiated to moderately differentiated), G1	Interval increase in the circumferential soft tissue thickening of the distal ascending colon. Adjacent adenopathy is seen. No distant metastasis at the imaged levels	Non-Metastatic (NM)	No
	S50	M	67	Punjabi	No / No	No	Ascending colon	4.5 x 3.5	pT3	pN0	pMx	IIA	Low-grade (well differentiated to moderately differentiated), G1	T3, N1, MX tumor of the ascending colon. CT chest is advised for complete staging	Non-Metastatic (NM)	No
	S52	M	60	Punjabi	Yes, 30 years, 20 cigarettes per day, smoked 30 years, quit / No	No	Caecum	5.5 x 5.0	pT3	pN0	pMx	IIA	High-grade (poorly differentiated to undifferentiated), G4	Appearances suggest T3N2Mx primary cecal tumor. MRI liver advised for further assessment	Non-Metastatic (NM)	No
	S53	Male	48	Punjabi	No / No	No	Ascending colon	5.0 x 2.5 x 2.0	pT4b	pN0	pMx	IIC	Low-grade (well differentiated to moderately differentiated), G1	Abnormal thickening of the cecum and ileocaecal region. Malignant lesion vs TB are differentials. Colonoscopic assessment with biopsy is advised on urgent basis. Completion CT thorax is also advised	Non-Metastatic (NM)	No
	S54	Male	54	Punjabi	Yes, started at the age of 18, smoked 20 cigarettes per day, smoked for 36 years / No	No	Ascending colon	6.0 x 5.0 x 4.0	pT3	pN0	pMx	IIA	Low-grade (well differentiated to moderately differentiated), G1	Appearances suggest T3, N1, M0 primary ascending colonic tumor	Non-Metastatic (NM)	No
	*S75	M	52	Sariki	Yes, started at the age of 30 years, smokes 1 pack of cigarette per day, smoked for 3 months, quit smoking / Yes, exposed to second hand smoke for more than 1 hr / day	Yes, started at the age of 30, drink one time per day, drank for 14 years, quit	Caecum	8.0 x 5.0	pT2	pN0	pMx	I	Moderately differentiated, G2	Bulky hepatic flexure circumferential colonic mass lesion measuring 7 cm in length. This can be staged T3, N1, M0	Non-Metastatic (NM)	No
Colon Tumour (Metastatic) N = 25	S8	M	60	Pathan	Yes, started at the age of 15, smoked for 45 years, quit / No	No	Ascending colon	11.0 x 7.5 x 5.0	pT3	pN1a	pMx	IIIB	Low-grade (well-differentiated to moderately differentiated), G1	No evidence of pulmonary metastases	Metastatic (M)	No
	S11	M	44	Punjabi	No / No	No	Transverse colon	10.0 x 4.0	pT4a	pN2b	pMx	IIIC	High-grade (poorly differentiated to undifferentiated), G3	T3,N1 transverse colon / hepatic flexure tumour without additional significant imaging findings in the abdomen or pelvis	Metastatic (M)	No
	S13	M	32	Khindku	No / Yes, brother	No	Ascending colon	5.5 x 4.0	pT3	pN1b	pMx	IIIB	Low-grade (well-differentiated to moderately differentiated), G1	Primary ascending colon tumor with local peritumoural mesocolic lymphadenopathy represents T3,N1 disease. No convincing hepatopulmonary metastases	Metastatic (M)	No
	S18	F	64	Punjabi	No / No	No	Hepatic flexure	6.0 x 4.5 x 3.5	pT3	pN1a	pMx	IIIB	High-grade (poorly differentiated to undifferentiated), G4	Appearances suggest T3NxM0 primary proximal transverse colonic tumor. Incidental note is made of possible chouronic hepatic parenchymal disease for which correlation with LFTs is advised	Metastatic (M)	No
	S23	F	45	Balochi	No, do not smoke cigarettes but smokes huqqa, quit huqqa from last 3 months / Yes, husband smokes	No	Caecum	10.0 x 4.5 x 3.5	pT3	pN2a	pMx	IIIB	Low-grade (well diffrentiated to poorly differentiated), G1	Synchouronous ileal tumor with multiple locoregional lymph nodes	Metastatic (M)	No
																No
	S26	M	30	Punjabi	Yes, started at the age of 28 years, quit smoking 1-2 years / No	No	Transverse colon	6.0 x 5.5 x 5.0	pT2	pN2b	pMx	IIIB	High-grade (moderately to poorly differentiated), G4	Large polypoidal distal transverse colon mass with intussusception appears to be a T3,N2 abnormality, without any hepatic metastases. Proximal colonic fecal loading with minor dilatation-impending obstruction	Metastatic (M)	No
	S30	F	64	Pathan	No / No	No	Caecum	5.0 x 4.0 x 3.5	pT3	pN2a	pMx	IIIB	Low-grade (well differentiated to moderately differentiated), G1	Appearances suggest T3, N2 cecal tumor without hepatic metastasis	Metastatic (M)	No
	S31	M	63	Urdu speaking	Yes, 30 cigarettes per day, still smokes / No	No	Hepatic flexure	5.0 x 4.0	pT3	pN1a	pMx	IIIB	High-grade (poorly differentiated), G4	There is diffusely thickened edematous terminal ileum, ascending colon and hepatic flexure with pericolonic fat stranding and adjacent subcm pericolonic lymph nodes. No hepatopulmonary metastases	Metastatic (M)	No
	S35	M	34	Pathan	No / No	No	Hepatic flexure / proximal transverse colon	7.0 x 5.0 x 2.0	pT3	pN1b	pMx	IIIB	High-grade (poorly differentiated), G4	Examination negative for metastatic disease at the imaged levels	Metastatic (M)	No
	S40	F	44	Pathan	No / No	No	Transverse colon	5.0 x 4.0 x 3.0	pT3	pN2a	pMx	IIIB	Low-grade (well differentiated to moderately differentiated), G1	Imaging appearances are in keeping with a proximal transverse colon/hepatic flexure T3N2MX lesion	Metastatic (M)	No
	S41	M	59	Punjabi	Yes, started from 20 years of age, smokes 5-6 cigarettes per day, still smokes / No	No	Desending colon	3.0 x 3.0 x 2.0	pT3	pN1a	pMx	IIIB	Low-grade (well differentiated to moderately differentiated), G1	Appearances suspicious for short segment mid descending colonic primary tumor which needs biopsy correlation if not already done so. There is no significant regional nodal or metastatic disease at the imaged levels	Metastatic (M)	No
	S42	M	25	Pathan	No / Yes, elder brother smokes	No	Transverse colon and proximal descending colon	7.0 x 4.0 x 2.0	pT4a	pN1a	pMx	IIIB	High-grade (poorly differentiated to undifferentiated), G4	Appearance suggest partial mesenteric volvulus on a background of changes of left hemicolectomy. No evidence of walled of abdominal collection	Metastatic (M)	No
	S46	F	39	Saraiki	No / No	No	Hepatic Flexure and proximal transverse colon	6.0 x 6.0	pT3	pN1b	pMx	IIIB	Low-grade (well differentiated to moderately differentiated), G1	T3,N1,M0 primary hepatic flexure and proximal transverse colonic tumour	Metastatic (M)	No
	S51	M	38	Punjabi	No / No	No	Transverse colon	4.0 x 3.0	pT3	pN1b	pMx	IIIB	Low-grade (well differentiated to moderately differentiated), G1	T3,N1,M1 cancer of the transverse colon	Metastatic (M)	No
	S55	M	48	Pathan	No / No	No	Ascending colon	6.5 x 5.6 x 4.5	pT3	pN2a	pMx	IIIB	High-grade (poorly differentiated to undifferentiated), G4	T3, T4A cecal/ascending colon tumor with ileocolic territory lymphadenopathy (N2)	Metastatic (M)	No
	S56	M	35	Pathan	Yes, started at the age of 33, smoked 1 cigarette a day, smoked for 2 years / Yes, 2 brothers use to smoke outside home, did not expose to second hand smoke	No	Caecum invoving ascending colon	6.5 x 6.5	pT3	pN1a	pMx	IIIB	Mucinous adenocarcinoma with signet ring cell morphology	T3, T4A cecal/ascending colon tumor with ileocolic territory lymphadenopathy (N2)	Metastatic (M)	No
	S16	M	27	Pathan	Yes, started at the age of 20, smokes 1 pack per day, still smokes / Yes, for 5-6 hrs per day	Yes, started at the age of 18, drinks daily, still drink	Ascending colon	3.0 x 2.0 x 2.0	pT4a	pN2b	pMx	IIIC	Low-grade (well differentiated to moderately differentiated), G1	Satisfactory postsurgical changes of right hemicolectomy with residual abdominal and cutaneous fat stranding likely postsurgical and requires follow-up. Right sided pulmonary thourombosis is also significantly reduced with only partial right lower lobe segmental thourombus with right basal atelectasis is seen	Metastatic (M)	No
	S19	M	35	Pathan	Yes, started at 15 years, smoked 8-10 cigarettes per day / No	No	Ascending colon	5.3 x 5.0	pT3	pN1b	pMx	IIIB	Low-grade (well differentiated to moderately differentiated), G1	Appearances suggest T3N2Mx distal ascending colon tumor	Metastatic (M)	No
	S24	M	54	Punjabi	No / No	very occasional	Transverse colon	7.0 x 5.0 x 1.5	pT3	pN1b	pMx	IIIB	Low-grade (well diffrentiated to poorly differentiated), G1	Appearances are suggestive of peimary splenic flexure tumor likely T3N1M0	Metastatic (M)	No
	S29	M	30	Punjabi	No / No	No	Ascending colon	10.0 x 6.5	pT3	pN1b	pMx	IIIB	Low-grade (well differentiated to moderately differentiated), G1	Appearances suggestive of a circumferential T3 colonic hepatic flexure tumor, with extensive mesocolic necrotic lymphadenopathy. Tumor abuts the inferior surface of the liver without any obvious focal infiltration	Metastatic (M)	No
	S34	F	28	Pathan	No / No	No	Splenic Flexure	7.9 x 5.0 x 4.0	pT4	pN2b	pMx	IV	Low-grade (well differentiated to moderately differentiated), G1	Appearances concerning for a bulky T3 splenic flexure/descending colon tumor, infiltrating into the perinephouric fascia, with locoregional mesocolic lymphadenopathy and a suspected segment 6 liver metastatic deposit, which requires confirmation with ultrasound.	Metastatic (M)	No
	S36	M	43	Pathan	Yes, started at the age of 20 years, smokes 10 cigarettes per day, quit / No	No	Descending colon	8.0 x 6.5 x 2.0	pT3	pN2b	pMx	IIIC	Moderately differentiated carcinoma, G2	Redemonstration of hepatic metastasis. No evidence of pulmonary metastasis	Metastatic (M)	No
	S57	M	50	Pathan	Yes, started at the age of 40, 1 cigarette per day, still smokes / No	No	Transverse colon	3.0 x 3.0	pT3	pN1b	pMx	IIIB	Low-grade (well differentiated to moderately differentiated), G1	Multiple irregular thickened annular colonic segments as described. Differential possibilities include multifocal tumor or perhaps Crohn's disease with multiple skip lesions as described. Colonoscopy and biopsy is recommended in the first instance	Metastatic (M)	No
	S59	M	46	Punjabi	No / No	No	Transverse colon	6.0 x 6.0 x 4.0	pT3	pN2	pMx	IIIB	Moderately differentiated, G2	Imaging features are in keeping with primary malignancy involving the proximal transverse colon. Staging will be T3N1MX. Staging CT scan of the chest and pelvis is advised	Metastatic (M)	No
	*S66	M	61	Pathan	Yes, started at the age of 28, smoked 8-10 cigarettes per day, smoked for 9 years / No	No	Caecum	5.5 x 4.0 x 2.5	pT4a	pN2b	pMx	IIIC	Low-grade (well differentiated to moderately differentiated), G1	Findings are suggestive of T3, N2 tumor involving the proximal ascending colon. No evidence of hepatic metastasis	Metastatic (M)	No
AJCC: American Joint Committee on Cancer 8th Edition (staging Colon Cancer)							N1a: Metastasis in one regional lymph node
TNM: Tumour, node, metastasis							N1b: Metastasis in two or three regional lymph node
CT: Computerized tomography							N1a: Metastasis in one regional lymph node
p: Pathologic							Mx: Unkown metastasis
T2: Tumour invades through the muscularis propria							M1: Distant metastasis
T3: Tumour invades through the muscularis propria into the pericolorectal tissues							G1: Well differentiated
T4: Tumour invades the visceral peritonium or invades or adheres to adjacent organ or structure							G2: Moderately differentiated
T4a: Tumour penetrates to the surface of visceral peritoneum							G3: Poorly differentiated
T4b: Tumour directly invades or is adherent to other organs or structures							G4: Poorly differentiated to undifferentiated
N0: No regional lymph node metastasis							NA: Not applicable
*Figure 3							Highlighted: Same patients
