# Supplementary material for: Proteomics analysis of colon cancer progression
Source: Clin Proteomics. 2019 Dec 28;16:44. doi: 10.1186/s12014-019-9264-y (PMC6935225; doi:10.1186/s12014-019-9264-y)
Supplement: Supplementary file 2 — Additional file 2: Table S2. Complete set of proteins identified by proteomics analysis. [file 12014_2019_9264_MOESM2_ESM.xlsx]

## Sheet: Table S2
Additional Table S2 - Complete set of proteins identified by proteomics analysis
Accession	Description	MW [kDa]	Calc. pI	Score Mascot	# PSMs	# Peptides	# Unique Peptides	Coverage	log2 (NAP, Sample) / (NC, Control)	log2 (CC NM, Sample) / (NC, Control)	log2 (CC M, Sample) / (NC, Control)
Q15118	[Pyruvate dehydrogenase (acetyl-transferring)] kinase isozyme 1, mitochondrial OS=Homo sapiens GN=PDK1 PE=1 SV=1	49.213	8.81	136.158	7	3	3	8.48624	-1.34312	-1.93322	-2.02855
Q15120	[Pyruvate dehydrogenase (acetyl-transferring)] kinase isozyme 3, mitochondrial OS=Homo sapiens GN=PDK3 PE=1 SV=1	46.909	8.37	36.7706	5	1	1	3.69458	-0.835962	-1.5488	-1.02065
Q9P0J1	[Pyruvate dehydrogenase [acetyl-transferring]]-phosphatase 1, mitochondrial OS=Homo sapiens GN=PDP1 PE=1 SV=3	61.016	6.67	58.7633	3	2	2	4.28305	-0.719448	-1.11823	-1.537
P61604	10 kDa heat shock protein, mitochondrial OS=Homo sapiens GN=HSPE1 PE=1 SV=2	10.925	8.92	1247.25	90	8	8	62.7451	1.1597	-0.0320886	-0.217965
Q15029	116 kDa U5 small nuclear ribonucleoprotein component OS=Homo sapiens GN=EFTUD2 PE=1 SV=1	109.366	5	146.678	24	11	10	13.8889	-0.964824	-0.950806	-1.17103
P31946	14-3-3 protein beta/alpha OS=Homo sapiens GN=YWHAB PE=1 SV=3	28.065	4.83	533.697	35	4	1	18.2927	1.49365	2.11012	2.0481
P62258	14-3-3 protein epsilon OS=Homo sapiens GN=YWHAE PE=1 SV=1	29.155	4.74	544.259	34	5	3	25.8824	0.279664	1.18557	1.64733
P31947	14-3-3 protein sigma OS=Homo sapiens GN=SFN PE=1 SV=1	27.757	4.74	612.736	53	7	4	37.9032	0.519851	1.81362	3.55773
P27348	14-3-3 protein theta OS=Homo sapiens GN=YWHAQ PE=1 SV=1	27.747	4.78	723.108	42	6	3	28.9796	0.902929	1.86176	1.92652
P63104	14-3-3 protein zeta/delta OS=Homo sapiens GN=YWHAZ PE=1 SV=1	27.728	4.79	1233.37	82	12	10	55.9184	-0.181436	1.01669	1.28522
O60613	15 kDa selenoprotein OS=Homo sapiens GN=SEP15 PE=1 SV=3	17.78	5.03	47	7	3	3	23.4568	0.685337	-0.249912	-0.329151
Q9C0C2	182 kDa tankyrase-1-binding protein OS=Homo sapiens GN=TNKS1BP1 PE=1 SV=4	181.685	4.86	28.61	3	3	3	2.6605	1.53631	1.22527	2.07216
Q01970	1-phosphatidylinositol 4,5-bisphosphate phosphodiesterase beta-3 OS=Homo sapiens GN=PLCB3 PE=1 SV=2	138.713	5.9	125.087	8	4	4	4.94327	0.202056	1.09248	1.68953
P51178	1-phosphatidylinositol 4,5-bisphosphate phosphodiesterase delta-1 OS=Homo sapiens GN=PLCD1 PE=1 SV=2	85.611	6.7	50.36	3	2	2	4.2328	-1.17533	-2.04462	-1.59107
Q8N3E9	1-phosphatidylinositol 4,5-bisphosphate phosphodiesterase delta-3 OS=Homo sapiens GN=PLCD3 PE=1 SV=3	89.202	6.98	75.3924	7	3	3	4.56274	-0.39043	-0.270376	0.538211
P09543	2',3'-cyclic-nucleotide 3'-phosphodiesterase OS=Homo sapiens GN=CNP PE=1 SV=2	47.549	9.07	79.45	8	5	5	11.1639	-1.17777	-0.634314	-0.878354
Q16698	2,4-dienoyl-CoA reductase, mitochondrial OS=Homo sapiens GN=DECR1 PE=1 SV=1	36.045	9.28	1282.12	68	6	6	24.1791	-0.332216	-0.752715	-1.60449
Q6L8Q7	2',5'-phosphodiesterase 12 OS=Homo sapiens GN=PDE12 PE=1 SV=2	67.309	6.57	41.0267	3	2	2	3.77668	-0.0482772	-1.13555	-0.846114
P29728	2'-5'-oligoadenylate synthase 2 OS=Homo sapiens GN=OAS2 PE=1 SV=3	82.379	8.25	51.5076	5	3	3	3.33797	0.375936	2.86109	0.786219
Q9Y6K5	2'-5'-oligoadenylate synthase 3 OS=Homo sapiens GN=OAS3 PE=1 SV=3	121.093	8.4	258.649	11	4	4	4.69181	0.279664	1.07925	0.531325
P62333	26S protease regulatory subunit 10B OS=Homo sapiens GN=PSMC6 PE=1 SV=1	44.145	7.49	277.803	17	3	3	10.0257	0.27432	0.843174	0.906114
P62191	26S protease regulatory subunit 4 OS=Homo sapiens GN=PSMC1 PE=1 SV=1	49.154	6.21	491.244	34	8	7	22.5	0.595356	1.16938	1.56393
P17980	26S protease regulatory subunit 6A OS=Homo sapiens GN=PSMC3 PE=1 SV=3	49.172	5.24	601.855	36	9	9	19.8178	0.763693	0.949069	0.733525
P43686	26S protease regulatory subunit 6B OS=Homo sapiens GN=PSMC4 PE=1 SV=2	47.337	5.21	329.82	24	10	10	22.2488	0.42096	0.665661	0.769734
P35998	26S protease regulatory subunit 7 OS=Homo sapiens GN=PSMC2 PE=1 SV=3	48.603	5.95	232.47	20	6	6	12.933	0.206739	0.0725963	0.0350425
P62195	26S protease regulatory subunit 8 OS=Homo sapiens GN=PSMC5 PE=1 SV=1	45.597	7.55	522.006	31	6	5	18.9655	0.629237	1.32583	1.55717
Q99460	26S proteasome non-ATPase regulatory subunit 1 OS=Homo sapiens GN=PSMD1 PE=1 SV=2	105.769	5.39	481.244	26	7	7	7.76495	0.535569	1.08041	0.99389
O75832	26S proteasome non-ATPase regulatory subunit 10 OS=Homo sapiens GN=PSMD10 PE=1 SV=1	24.412	6.1	401.3	12	1	1	3.53982	0.40475	1.34445	1.09931
O00231	26S proteasome non-ATPase regulatory subunit 11 OS=Homo sapiens GN=PSMD11 PE=1 SV=3	47.434	6.48	168.348	19	6	6	15.6398	-0.355497	0.830189	0.798699
O00232	26S proteasome non-ATPase regulatory subunit 12 OS=Homo sapiens GN=PSMD12 PE=1 SV=3	52.871	7.65	66.7531	12	3	3	6.35965	-0.687816	0.148337	-0.142
Q13200	26S proteasome non-ATPase regulatory subunit 2 OS=Homo sapiens GN=PSMD2 PE=1 SV=3	100.136	5.2	524.038	46	13	13	21.5859	0.466965	0.418695	0.0159842
O43242	26S proteasome non-ATPase regulatory subunit 3 OS=Homo sapiens GN=PSMD3 PE=1 SV=2	60.939	8.44	82.4599	6	3	3	7.6779	-0.041598	1.0694	1.01489
Q16401	26S proteasome non-ATPase regulatory subunit 5 OS=Homo sapiens GN=PSMD5 PE=1 SV=3	56.16	5.48	179.193	18	6	6	16.2698	0.688688	1.34349	1.01242
Q15008	26S proteasome non-ATPase regulatory subunit 6 OS=Homo sapiens GN=PSMD6 PE=1 SV=1	45.502	5.62	92.6444	7	3	3	7.45501	2.37469	2.03214	1.14514
P51665	26S proteasome non-ATPase regulatory subunit 7 OS=Homo sapiens GN=PSMD7 PE=1 SV=2	37.002	6.77	144.423	15	3	3	12.3457	0.109072	0.595098	0.484159
P48556	26S proteasome non-ATPase regulatory subunit 8 OS=Homo sapiens GN=PSMD8 PE=1 SV=2	39.587	9.7	51.29	2	1	1	2.28571	-1.09938	-0.535473	-0.49343
O00233	26S proteasome non-ATPase regulatory subunit 9 OS=Homo sapiens GN=PSMD9 PE=1 SV=3	24.667	6.95	220.627	14	3	3	14.7982	0.588914	0.889701	1.65087
Q13442	28 kDa heat- and acid-stable phosphoprotein OS=Homo sapiens GN=PDAP1 PE=1 SV=1	20.618	8.87	130.349	8	3	3	24.3094	2.23016	1.22501	1.45817
Q9Y676	28S ribosomal protein S18b, mitochondrial OS=Homo sapiens GN=MRPS18B PE=1 SV=1	29.377	9.38	59.8	7	3	3	17.0543	0.468526	0.25088	1.54962
Q9Y3D5	28S ribosomal protein S18c, mitochondrial OS=Homo sapiens GN=MRPS18C PE=1 SV=1	15.839	9.55	83.47	4	1	1	13.3803	0.775718	-2.93555	-8.02403
P82650	28S ribosomal protein S22, mitochondrial OS=Homo sapiens GN=MRPS22 PE=1 SV=1	41.254	7.9	65.239	15	5	5	17.7778	-0.366584	-2.64477	-3.51307
Q9Y3D9	28S ribosomal protein S23, mitochondrial OS=Homo sapiens GN=MRPS23 PE=1 SV=2	21.757	8.9	236.295	21	5	5	34.7368	0.179366	-0.0848334	0.279749
P82663	28S ribosomal protein S25, mitochondrial OS=Homo sapiens GN=MRPS25 PE=1 SV=1	20.103	8.82	56.35	7	3	3	24.8555	0.909837	-1.07259	-1.28932
Q92552	28S ribosomal protein S27, mitochondrial OS=Homo sapiens GN=MRPS27 PE=1 SV=3	47.581	6.18	34.7221	8	3	3	9.17874	-2.77745	-2.10111	-2.79907
P51398	28S ribosomal protein S29, mitochondrial OS=Homo sapiens GN=DAP3 PE=1 SV=1	45.538	8.88	75.77	5	3	3	12.0603	-0.726572	-2.25865	-2.05594
Q9NP92	28S ribosomal protein S30, mitochondrial OS=Homo sapiens GN=MRPS30 PE=1 SV=2	50.333	7.97	126.434	9	3	3	7.0615	-0.655163	-0.561356	-0.838165
Q92665	28S ribosomal protein S31, mitochondrial OS=Homo sapiens GN=MRPS31 PE=1 SV=3	45.29	9.29	78.3398	6	4	4	7.59494	0.288525	-0.894131	-0.801961
P82930	28S ribosomal protein S34, mitochondrial OS=Homo sapiens GN=MRPS34 PE=1 SV=2	25.634	9.98	229.869	20	4	4	19.2661	-0.303966	-0.200688	-0.0122452
P82673	28S ribosomal protein S35, mitochondrial OS=Homo sapiens GN=MRPS35 PE=1 SV=1	36.821	8.24	59.8471	9	2	2	7.12074	-0.5694	-1.93555	-2.25585
P82675	28S ribosomal protein S5, mitochondrial OS=Homo sapiens GN=MRPS5 PE=1 SV=2	47.976	9.92	106.513	8	3	3	8.83721	0.391649	-0.795503	-1.47252
P82932	28S ribosomal protein S6, mitochondrial OS=Homo sapiens GN=MRPS6 PE=1 SV=3	14.218	9.26	61.6146	4	2	2	16	0.0960065	-0.764071	-1.38596
Q9Y2R9	28S ribosomal protein S7, mitochondrial OS=Homo sapiens GN=MRPS7 PE=1 SV=2	28.116	9.99	220.879	21	6	6	25.2066	0.259072	-0.644772	-0.780858
P82933	28S ribosomal protein S9, mitochondrial OS=Homo sapiens GN=MRPS9 PE=1 SV=2	45.806	9.51	100.163	12	3	3	11.3636	-0.0832876	-1.13154	-2.05594
O43598	2'-deoxynucleoside 5'-phosphate N-hydrolase 1 OS=Homo sapiens GN=DNPH1 PE=1 SV=1	19.097	5.05	107.307	8	2	2	18.3908	1.33888	1.67219	1.84263
Q16880	2-hydroxyacylsphingosine 1-beta-galactosyltransferase OS=Homo sapiens GN=UGT8 PE=2 SV=2	61.398	9.52	41.9467	3	1	1	1.84843	-1.66711	-1.17359	-1.36012
Q5HYK3	2-methoxy-6-polyprenyl-1,4-benzoquinol methylase, mitochondrial OS=Homo sapiens GN=COQ5 PE=1 SV=2	37.117	6.95	295.16	13	2	2	11.0092	0.466184	-0.926244	-1.88448
Q02218	2-oxoglutarate dehydrogenase, mitochondrial OS=Homo sapiens GN=OGDH PE=1 SV=3	115.861	6.86	985.42	75	18	18	23.2649	-0.56301	-0.923926	-1.39759
P12694	2-oxoisovalerate dehydrogenase subunit alpha, mitochondrial OS=Homo sapiens GN=BCKDHA PE=1 SV=2	50.439	8.27	147.082	6	3	3	8.08989	0.207673	-0.871624	-1.35161
O95861	3'(2'),5'-bisphosphate nucleotidase 1 OS=Homo sapiens GN=BPNT1 PE=1 SV=1	33.371	5.69	43.5977	3	2	2	6.81818	0.115062	0.343732	0.958106
Q9BYD6	39S ribosomal protein L1, mitochondrial OS=Homo sapiens GN=MRPL1 PE=1 SV=2	36.885	8.78	56.8431	5	3	3	7.07692	0.711931	1.52112	1.79247
Q7Z7H8	39S ribosomal protein L10, mitochondrial OS=Homo sapiens GN=MRPL10 PE=1 SV=3	29.264	9.58	36.4733	4	2	2	8.81226	-0.121515	0.0073048	0.593987
Q9Y3B7	39S ribosomal protein L11, mitochondrial OS=Homo sapiens GN=MRPL11 PE=1 SV=1	20.67	9.91	106.933	13	3	3	19.2708	0.81734	-0.33742	-0.612097
P52815	39S ribosomal protein L12, mitochondrial OS=Homo sapiens GN=MRPL12 PE=1 SV=2	21.335	8.87	601.921	23	4	4	23.7374	0.788893	-1.82115	-3.01057
Q9BYD1	39S ribosomal protein L13, mitochondrial OS=Homo sapiens GN=MRPL13 PE=1 SV=1	20.679	9.16	92.4771	8	3	3	15.1685	0.00538521	-1.75169	-2.52898
Q9P015	39S ribosomal protein L15, mitochondrial OS=Homo sapiens GN=MRPL15 PE=1 SV=1	33.399	10.01	153.879	11	2	2	6.75676	0.470863	0.756604	1.62881
Q9NRX2	39S ribosomal protein L17, mitochondrial OS=Homo sapiens GN=MRPL17 PE=1 SV=1	20.038	10.11	395.38	24	5	5	24.5714	0.445731	-0.75066	-1.36582
Q9BYC9	39S ribosomal protein L20, mitochondrial OS=Homo sapiens GN=MRPL20 PE=1 SV=1	17.432	10.86	91.161	9	4	4	34.2282	0.268957	-2.27628	-3.45114
Q16540	39S ribosomal protein L23, mitochondrial OS=Homo sapiens GN=MRPL23 PE=1 SV=1	17.77	9.69	263.353	11	3	3	29.4118	0.897726	-0.845071	-1.00388
Q13084	39S ribosomal protein L28, mitochondrial OS=Homo sapiens GN=MRPL28 PE=1 SV=4	30.138	8.29	130.993	13	4	4	19.9219	0.45442	-1.53282	-1.91342
P09001	39S ribosomal protein L3, mitochondrial OS=Homo sapiens GN=MRPL3 PE=1 SV=1	38.608	9.48	51.2398	4	1	1	2.58621	1.50852	1.64961	0.988593
Q9BZE1	39S ribosomal protein L37, mitochondrial OS=Homo sapiens GN=MRPL37 PE=1 SV=2	48.087	8.59	138.973	14	3	3	9.69267	-0.707064	-1.83197	-3.2532
Q96DV4	39S ribosomal protein L38, mitochondrial OS=Homo sapiens GN=MRPL38 PE=1 SV=2	44.568	7.53	198.953	19	3	3	7.10526	0.0695155	-0.352925	-0.874284
Q9NYK5	39S ribosomal protein L39, mitochondrial OS=Homo sapiens GN=MRPL39 PE=1 SV=3	38.687	7.65	109.994	8	2	2	10.6509	-0.768235	-3.1681	-3.92811
Q9BYD3	39S ribosomal protein L4, mitochondrial OS=Homo sapiens GN=MRPL4 PE=1 SV=1	34.897	9.72	163.659	15	5	5	23.4727	-0.449619	-3.27628	-3.08386
Q8IXM3	39S ribosomal protein L41, mitochondrial OS=Homo sapiens GN=MRPL41 PE=1 SV=1	15.373	9.57	313.276	19	2	2	12.4088	0.380088	-1.74145	-2.03308
Q8N983	39S ribosomal protein L43, mitochondrial OS=Homo sapiens GN=MRPL43 PE=1 SV=1	23.416	8.65	75.4767	4	2	2	10.6977	-0.330858	-1.32132	-1.17603
Q9H9J2	39S ribosomal protein L44, mitochondrial OS=Homo sapiens GN=MRPL44 PE=1 SV=1	37.512	8.4	116.43	9	4	4	18.0723	-0.542433	-1.54524	-1.61125
Q9BRJ2	39S ribosomal protein L45, mitochondrial OS=Homo sapiens GN=MRPL45 PE=1 SV=2	35.328	9.03	74.1167	5	2	2	5.88235	1.16933	1.15411	1.00553
Q9H2W6	39S ribosomal protein L46, mitochondrial OS=Homo sapiens GN=MRPL46 PE=1 SV=1	31.685	7.05	83.8	4	1	1	2.50896	-0.206119	-1.40773	-2.78754
Q9HD33	39S ribosomal protein L47, mitochondrial OS=Homo sapiens GN=MRPL47 PE=1 SV=2	29.432	10.37	52.8793	6	4	4	17.6	0.497859	-0.237628	-0.433819
Q13405	39S ribosomal protein L49, mitochondrial OS=Homo sapiens GN=MRPL49 PE=1 SV=1	19.186	9.45	79.1727	8	4	4	25.9036	1.40108	1.34901	1.77606
Q8N5N7	39S ribosomal protein L50, mitochondrial OS=Homo sapiens GN=MRPL50 PE=1 SV=2	18.313	7.88	53.34	3	2	2	18.9873	0.513818	-1.18326	-1.39176
Q9BYD2	39S ribosomal protein L9, mitochondrial OS=Homo sapiens GN=MRPL9 PE=1 SV=2	30.224	10.08	65.47	2	2	2	7.86517	0.272535	-1.70518	-2.06056
Q99714	3-hydroxyacyl-CoA dehydrogenase type-2 OS=Homo sapiens GN=HSD17B10 PE=1 SV=3	26.906	7.78	1154.1	61	11	11	65.9004	0.665065	-0.655306	-0.466376
Q9BUT1	3-hydroxybutyrate dehydrogenase type 2 OS=Homo sapiens GN=BDH2 PE=1 SV=2	26.707	7.65	277.463	8	1	1	8.57143	-2.44227	-1.88283	-3.10279
P31937	3-hydroxyisobutyrate dehydrogenase, mitochondrial OS=Homo sapiens GN=HIBADH PE=1 SV=2	35.306	8.13	599.116	29	7	7	34.8214	0.0351764	-0.729256	-1.06403
Q6NVY1	3-hydroxyisobutyryl-CoA hydrolase, mitochondrial OS=Homo sapiens GN=HIBCH PE=1 SV=2	43.454	8.19	237.452	16	5	5	15.285	-0.650074	-1.67563	-1.38596
P42765	3-ketoacyl-CoA thiolase, mitochondrial OS=Homo sapiens GN=ACAA2 PE=1 SV=2	41.898	8.09	1475.19	111	14	14	57.4307	-0.731939	-2.01719	-0.40638
P09110	3-ketoacyl-CoA thiolase, peroxisomal OS=Homo sapiens GN=ACAA1 PE=1 SV=2	44.264	8.44	443.543	25	8	8	34.434	0.141715	-2.15717	-2.44811
P25325	3-mercaptopyruvate sulfurtransferase OS=Homo sapiens GN=MPST PE=1 SV=3	33.158	6.6	412.191	21	5	5	24.5791	1.04305	0.559929	0.517452
P46783	40S ribosomal protein S10 OS=Homo sapiens GN=RPS10 PE=1 SV=1	18.886	10.15	361.032	16	4	4	29.0909	1.51608	0.395685	0.738849
P62280	40S ribosomal protein S11 OS=Homo sapiens GN=RPS11 PE=1 SV=3	18.419	10.3	297.06	22	5	5	34.8101	0.711272	0.202907	0.0377447
P25398	40S ribosomal protein S12 OS=Homo sapiens GN=RPS12 PE=1 SV=3	14.505	7.21	1101.77	50	8	8	54.5455	1.06075	-1.36309	-1.06984
P62277	40S ribosomal protein S13 OS=Homo sapiens GN=RPS13 PE=1 SV=2	17.212	10.54	1097.76	41	8	8	41.0596	0.908113	0.444037	0.503446
P62263	40S ribosomal protein S14 OS=Homo sapiens GN=RPS14 PE=1 SV=3	16.263	10.05	311.151	14	3	3	29.1391	0.692032	-2.32132	-1.50518
P62841	40S ribosomal protein S15 OS=Homo sapiens GN=RPS15 PE=1 SV=2	17.029	10.39	42.7949	4	3	3	22.069	0.463057	-1.42238	-1.20258
P62244	40S ribosomal protein S15a OS=Homo sapiens GN=RPS15A PE=1 SV=2	14.83	10.13	988.155	58	6	6	51.5385	0.375936	-0.0803098	-0.0768329
P62249	40S ribosomal protein S16 OS=Homo sapiens GN=RPS16 PE=1 SV=2	16.435	10.21	671.069	30	3	3	21.2329	1.03833	-0.894131	-0.849106
P08708	40S ribosomal protein S17 OS=Homo sapiens GN=RPS17 PE=1 SV=2	15.54	9.85	185.893	17	5	5	34.0741	1.72537	0.119977	-0.393946
P62269	40S ribosomal protein S18 OS=Homo sapiens GN=RPS18 PE=1 SV=3	17.708	10.99	459.709	39	6	6	37.5	1.21931	-0.410975	0.123682
P39019	40S ribosomal protein S19 OS=Homo sapiens GN=RPS19 PE=1 SV=2	16.051	10.32	1012.64	35	6	6	36.5517	1.90004	1.13506	3.0678
P15880	40S ribosomal protein S2 OS=Homo sapiens GN=RPS2 PE=1 SV=2	31.305	10.24	1591.32	85	11	11	40.9556	-0.0119187	-0.862718	-0.960097
P60866	40S ribosomal protein S20 OS=Homo sapiens GN=RPS20 PE=1 SV=1	13.364	9.94	202.303	23	3	3	22.6891	1.21977	-1.54346	-1.89888
P63220	40S ribosomal protein S21 OS=Homo sapiens GN=RPS21 PE=1 SV=1	9.106	8.5	151.069	9	2	2	32.5301	0.73675	-2.20139	-2.24793
P62266	40S ribosomal protein S23 OS=Homo sapiens GN=RPS23 PE=1 SV=3	15.798	10.49	96.8682	13	2	2	15.3846	-0.494519	-3.2822	-3.19621
P62847	40S ribosomal protein S24 OS=Homo sapiens GN=RPS24 PE=1 SV=1	15.413	10.78	381.352	25	4	4	29.3233	1.24184	-0.258647	-0.766644
P62851	40S ribosomal protein S25 OS=Homo sapiens GN=RPS25 PE=1 SV=1	13.734	10.11	293.652	19	2	2	15.2	2.70582	1.87563	3.14946
P42677	40S ribosomal protein S27 OS=Homo sapiens GN=RPS27 PE=1 SV=3	9.455	9.45	57.5665	6	2	2	14.2857	0.534079	0.574755	1.52806
Q71UM5	40S ribosomal protein S27-like OS=Homo sapiens GN=RPS27L PE=1 SV=3	9.471	9.45	29.97	3	1	1	13.0952	1.26851	1.0899	2.12977
P62857	40S ribosomal protein S28 OS=Homo sapiens GN=RPS28 PE=1 SV=1	7.836	10.7	41.52	3	1	1	17.3913	2.81136	1.79984	2.77735
P23396	40S ribosomal protein S3 OS=Homo sapiens GN=RPS3 PE=1 SV=2	26.671	9.66	1132.74	71	14	14	60.9053	0.415307	0.421887	0.237123
P62861	40S ribosomal protein S30 OS=Homo sapiens GN=FAU PE=1 SV=1	6.644	12.15	169.434	8	1	1	16.9492	2.1568	1.05684	2.50696
P61247	40S ribosomal protein S3a OS=Homo sapiens GN=RPS3A PE=1 SV=2	29.926	9.73	888.607	51	8	8	26.1364	0.273428	-0.226161	0.113984
P62701	40S ribosomal protein S4, X isoform OS=Homo sapiens GN=RPS4X PE=1 SV=2	29.579	10.15	454.824	42	8	5	28.5171	0.751567	-0.322844	-1.44208
P22090	40S ribosomal protein S4, Y isoform 1 OS=Homo sapiens GN=RPS4Y1 PE=1 SV=2	29.437	10.24	84.778	8	4	1	15.5894	1.68869	0.923234	-1.23874
P46782	40S ribosomal protein S5 OS=Homo sapiens GN=RPS5 PE=1 SV=4	22.862	9.72	689.614	30	3	3	14.2157	1.00323	-1.36624	-1.00388
P62753	40S ribosomal protein S6 OS=Homo sapiens GN=RPS6 PE=1 SV=1	28.663	10.84	279.485	25	6	6	20.4819	1.4948	-0.981807	-1.13773
P62081	40S ribosomal protein S7 OS=Homo sapiens GN=RPS7 PE=1 SV=1	22.113	10.1	304.731	23	2	2	10.3093	1.09752	0.38731	0.351877
P62241	40S ribosomal protein S8 OS=Homo sapiens GN=RPS8 PE=1 SV=2	24.19	10.32	562.71	37	5	5	21.6346	1.61733	1.0962	1.74134
P46781	40S ribosomal protein S9 OS=Homo sapiens GN=RPS9 PE=1 SV=3	22.578	10.65	474.733	36	6	6	26.8041	0.214199	0.480799	0.371717
P08865	40S ribosomal protein SA OS=Homo sapiens GN=RPSA PE=1 SV=4	32.833	4.87	957.153	48	6	6	31.5254	0.319984	-0.602461	-0.755373
P08195	4F2 cell-surface antigen heavy chain OS=Homo sapiens GN=SLC3A2 PE=1 SV=3	67.952	5.01	605.339	40	9	9	19.8413	-0.223652	-0.165355	-0.354438
P49189	4-trimethylaminobutyraldehyde dehydrogenase OS=Homo sapiens GN=ALDH9A1 PE=1 SV=3	53.767	5.87	59.257	9	3	3	7.89474	-0.288069	-1.71717	-0.988408
Q13131	5'-AMP-activated protein kinase catalytic subunit alpha-1 OS=Homo sapiens GN=PRKAA1 PE=1 SV=4	63.969	8.12	194.99	10	2	2	5.54562	0.433798	-0.78495	-1.3587
P54619	5'-AMP-activated protein kinase subunit gamma-1 OS=Homo sapiens GN=PRKAG1 PE=1 SV=1	37.556	6.92	52.26	4	1	1	5.74018	-0.621571	-0.698229	-1.29203
Q99807	5-demethoxyubiquinone hydroxylase, mitochondrial OS=Homo sapiens GN=COQ7 PE=1 SV=3	24.262	8.59	127.61	4	2	2	9.21659	1.05712	-1.08419	-2.16357
P21589	5'-nucleotidase OS=Homo sapiens GN=NT5E PE=1 SV=1	63.327	7.03	70.86	7	3	3	8.53659	-1.82254	-3.70717	-3.54506
O14841	5-oxoprolinase OS=Homo sapiens GN=OPLAH PE=1 SV=3	137.371	6.58	245.796	16	6	6	6.21118	-0.0327403	0.599535	0.714736
P10809	60 kDa heat shock protein, mitochondrial OS=Homo sapiens GN=HSPD1 PE=1 SV=2	61.016	5.87	6888.8	359	32	32	69.2845	1.17316	-0.749633	-0.626571
P10155	60 kDa SS-A/Ro ribonucleoprotein OS=Homo sapiens GN=TROVE2 PE=1 SV=2	60.631	8.03	46.2833	4	2	2	5.01859	-0.418999	0.281328	0.443166
P05388	60S acidic ribosomal protein P0 OS=Homo sapiens GN=RPLP0 PE=1 SV=1	34.252	5.97	1034.54	59	9	9	38.8013	0.128944	0.17669	0.399715
P05386	60S acidic ribosomal protein P1 OS=Homo sapiens GN=RPLP1 PE=1 SV=1	11.507	4.32	446.773	24	3	2	66.6667	0.600347	-0.4347	-0.144448
P05387	60S acidic ribosomal protein P2 OS=Homo sapiens GN=RPLP2 PE=1 SV=1	11.658	4.54	1786	72	9	8	86.087	0.946133	1.16938	1.32867
P27635	60S ribosomal protein L10 OS=Homo sapiens GN=RPL10 PE=1 SV=4	24.588	10.08	171.975	15	4	4	29.4393	0.401486	-1.37729	-1.54183
P62906	60S ribosomal protein L10a OS=Homo sapiens GN=RPL10A PE=1 SV=2	24.816	9.94	609.778	28	6	6	23.9631	1.07925	1.17642	0.44031
P62913	60S ribosomal protein L11 OS=Homo sapiens GN=RPL11 PE=1 SV=2	20.24	9.6	413.23	22	4	4	33.7079	0.410444	-0.394035	-0.742333
P30050	60S ribosomal protein L12 OS=Homo sapiens GN=RPL12 PE=1 SV=1	17.808	9.42	1026.83	48	5	5	45.4545	1.37635	2.29283	2.48247
P26373	60S ribosomal protein L13 OS=Homo sapiens GN=RPL13 PE=1 SV=4	24.247	11.65	361.086	15	2	2	10.9005	2.26851	-2.34903	-2.69132
P40429	60S ribosomal protein L13a OS=Homo sapiens GN=RPL13A PE=1 SV=2	23.562	10.93	456.906	27	3	3	13.3005	1.19123	0.743906	0.449268
P50914	60S ribosomal protein L14 OS=Homo sapiens GN=RPL14 PE=1 SV=4	23.417	10.93	264.662	11	3	3	16.2791	0.46149	-1.67954	-1.78181
P61313	60S ribosomal protein L15 OS=Homo sapiens GN=RPL15 PE=1 SV=2	24.131	11.62	194.881	17	5	5	20.5882	-2.22491	-3.0522	-3.09803
P18621	60S ribosomal protein L17 OS=Homo sapiens GN=RPL17 PE=1 SV=3	21.383	10.17	386.185	40	4	4	26.087	1.9227	0.628641	0.837676
Q07020	60S ribosomal protein L18 OS=Homo sapiens GN=RPL18 PE=1 SV=2	21.621	11.72	748.459	35	5	5	30.8511	1.82923	-0.179108	0.0230924
Q02543	60S ribosomal protein L18a OS=Homo sapiens GN=RPL18A PE=1 SV=2	20.749	10.71	201.739	19	4	4	22.1591	-0.379159	-1.14632	-1.57282
P46778	60S ribosomal protein L21 OS=Homo sapiens GN=RPL21 PE=1 SV=2	18.553	10.49	127.8	9	2	2	14.375	0.448897	-1.57948	-0.329848
P35268	60S ribosomal protein L22 OS=Homo sapiens GN=RPL22 PE=1 SV=2	14.778	9.19	585.862	17	3	3	30.4688	1.26985	-0.16262	0.756672
P62829	60S ribosomal protein L23 OS=Homo sapiens GN=RPL23 PE=1 SV=1	14.856	10.51	764.632	38	5	5	40	0.470085	-3.84946	-4.22702
P62750	60S ribosomal protein L23a OS=Homo sapiens GN=RPL23A PE=1 SV=1	17.684	10.45	139.435	12	3	3	21.1538	2.37386	0.547456	1.22532
P83731	60S ribosomal protein L24 OS=Homo sapiens GN=RPL24 PE=1 SV=1	17.768	11.25	163.685	15	1	1	5.09554	1.89396	0.787693	0.892147
P61254	60S ribosomal protein L26 OS=Homo sapiens GN=RPL26 PE=1 SV=1	17.248	10.55	113.629	11	3	3	21.3793	1.94361	-0.00734198	0.756016
P61353	60S ribosomal protein L27 OS=Homo sapiens GN=RPL27 PE=1 SV=2	15.788	10.56	188.62	13	1	1	5.88235	0.00323354	-0.69922	-0.103381
P46776	60S ribosomal protein L27a OS=Homo sapiens GN=RPL27A PE=1 SV=2	16.551	11	183.31	14	6	6	34.4595	0.844636	-0.150377	-0.160465
P46779	60S ribosomal protein L28 OS=Homo sapiens GN=RPL28 PE=1 SV=3	15.738	12.02	56.7692	4	1	1	5.83942	0.371773	-1.69526	-0.700301
P47914	60S ribosomal protein L29 OS=Homo sapiens GN=RPL29 PE=1 SV=2	17.741	11.66	121.382	13	1	1	9.43396	4.19388	3.16517	2.81643
P39023	60S ribosomal protein L3 OS=Homo sapiens GN=RPL3 PE=1 SV=2	46.08	10.18	497.443	34	7	7	17.3697	1.80071	0.728519	1.0047
P62888	60S ribosomal protein L30 OS=Homo sapiens GN=RPL30 PE=1 SV=2	12.776	9.63	415.08	21	3	3	37.3913	0.707973	0.518352	0.420569
P62910	60S ribosomal protein L32 OS=Homo sapiens GN=RPL32 PE=1 SV=2	15.85	11.33	125.565	9	3	3	25.1852	2.11481	-0.40369	-1.761
P49207	60S ribosomal protein L34 OS=Homo sapiens GN=RPL34 PE=1 SV=3	13.284	11.47	204.559	11	2	2	12.8205	1.31522	-1.36466	-1.22702
P42766	60S ribosomal protein L35 OS=Homo sapiens GN=RPL35 PE=1 SV=2	14.543	11.05	106.124	7	1	1	8.13008	2.00914	0.284839	1.00277
P18077	60S ribosomal protein L35a OS=Homo sapiens GN=RPL35A PE=1 SV=2	12.53	11.06	192.593	11	3	3	25.4545	1.78858	0.0444681	0.00828979
Q9Y3U8	60S ribosomal protein L36 OS=Homo sapiens GN=RPL36 PE=1 SV=3	12.246	11.59	103.395	5	2	2	12.381	1.662	0.792281	0.977658
P61513	60S ribosomal protein L37a OS=Homo sapiens GN=RPL37A PE=1 SV=2	10.268	10.43	100.156	6	1	1	19.5652	1.95618	-0.24123	-0.765701
P63173	60S ribosomal protein L38 OS=Homo sapiens GN=RPL38 PE=1 SV=2	8.213	10.1	71.03	5	3	3	48.5714	1.84343	0.469384	0.303297
P36578	60S ribosomal protein L4 OS=Homo sapiens GN=RPL4 PE=1 SV=5	47.667	11.06	1111.4	88	14	14	33.0211	0.863737	-1.21691	-0.889605
P46777	60S ribosomal protein L5 OS=Homo sapiens GN=RPL5 PE=1 SV=3	34.341	9.72	727.904	54	9	9	29.2929	0.9973	0.375128	0.558675
Q02878	60S ribosomal protein L6 OS=Homo sapiens GN=RPL6 PE=1 SV=3	32.708	10.58	1042.68	63	8	8	34.0278	0.270747	-0.446294	-0.0932942
P18124	60S ribosomal protein L7 OS=Homo sapiens GN=RPL7 PE=1 SV=1	29.207	10.65	897.111	91	13	13	41.129	0.951723	0.783799	1.21031
P62424	60S ribosomal protein L7a OS=Homo sapiens GN=RPL7A PE=1 SV=2	29.977	10.61	1118.25	68	9	9	31.5789	2.23245	0.667583	1.16084
Q6DKI1	60S ribosomal protein L7-like 1 OS=Homo sapiens GN=RPL7L1 PE=1 SV=1	28.643	10.51	75.4606	2	1	1	4.47154	2.20977	2.43943	3.8491
P62917	60S ribosomal protein L8 OS=Homo sapiens GN=RPL8 PE=1 SV=2	28.007	11.03	790.674	39	6	6	33.463	1.10356	0.354751	1.69399
P32969	60S ribosomal protein L9 OS=Homo sapiens GN=RPL9 PE=1 SV=1	21.85	9.95	196.468	12	5	5	28.6458	0.833174	-0.0579023	0.351442
Q16875	6-phosphofructo-2-kinase/fructose-2,6-bisphosphatase 3 OS=Homo sapiens GN=PFKFB3 PE=1 SV=1	59.571	8.21	89.6062	6	3	3	6.73077	0.183172	0.831562	1.76713
P52209	6-phosphogluconate dehydrogenase, decarboxylating OS=Homo sapiens GN=PGD PE=1 SV=3	53.106	7.23	645.597	44	8	8	22.5673	-0.159576	0.881443	1.07558
O95336	6-phosphogluconolactonase OS=Homo sapiens GN=PGLS PE=1 SV=2	27.53	6.05	41.0466	9	3	3	13.9535	0.750284	0.803164	1.58515
P11021	78 kDa glucose-regulated protein OS=Homo sapiens GN=HSPA5 PE=1 SV=2	72.288	5.16	5726.48	358	37	35	53.211	0.686008	-0.414224	-0.413745
O75173	A disintegrin and metalloproteinase with thrombospondin motifs 4 OS=Homo sapiens GN=ADAMTS4 PE=1 SV=3	90.139	7.85	25.72	2	1	1	1.31422	0.601769	1.90102	2.89996
Q9P2A4	ABI gene family member 3 OS=Homo sapiens GN=ABI3 PE=1 SV=2	39.011	5.08	59.17	2	1	1	4.37158	0.0756721	0.394756	-0.0262875
Q8IZP0	Abl interactor 1 OS=Homo sapiens GN=ABI1 PE=1 SV=4	55.047	7.06	163.73	5	3	3	7.08661	3.13559	-0.833062	-2.08152
Q9Y4K1	Absent in melanoma 1 protein OS=Homo sapiens GN=AIM1 PE=1 SV=3	188.558	5.86	34.5857	2	2	2	1.04469	-0.514419	0.65601	-0.418922
A1L0T0	Acetolactate synthase-like protein OS=Homo sapiens GN=ILVBL PE=1 SV=2	67.825	8.15	508.807	31	7	7	18.8291	-1.23758	-3.55596	-3.55154
Q9BWD1	Acetyl-CoA acetyltransferase, cytosolic OS=Homo sapiens GN=ACAT2 PE=1 SV=2	41.324	6.92	68.46	2	2	2	7.80856	-0.525249	-0.858286	-0.627427
P24752	Acetyl-CoA acetyltransferase, mitochondrial OS=Homo sapiens GN=ACAT1 PE=1 SV=1	45.171	8.85	968.146	67	11	11	35.363	-0.0460474	-2.90781	-3.67353
Q9NR19	Acetyl-coenzyme A synthetase, cytoplasmic OS=Homo sapiens GN=ACSS2 PE=1 SV=1	78.529	6.46	86.575	8	2	2	4.56491	0.417733	0.211365	-1.01392
Q6ZMB0	Acetylgalactosaminyl-O-glycosyl-glycoprotein beta-1,3-N-acetylglucosaminyltransferase OS=Homo sapiens GN=B3GNT6 PE=1 SV=2	42.721	7.71	46.37	4	2	2	10.6771	-0.0959177	-2.1681	-3.02855
Q13510	Acid ceramidase OS=Homo sapiens GN=ASAH1 PE=1 SV=5	44.631	7.62	358.216	35	9	9	24.8101	-1.44227	-0.871624	-1.09803
Q92485	Acid sphingomyelinase-like phosphodiesterase 3b OS=Homo sapiens GN=SMPDL3B PE=1 SV=2	50.781	5.64	43.29	2	1	1	3.07692	0.422571	0.433231	0.085538
P39687	Acidic leucine-rich nuclear phosphoprotein 32 family member A OS=Homo sapiens GN=ANP32A PE=1 SV=1	28.568	4.09	232.336	24	6	2	14.4578	1.66575	2.05933	2.33725
Q92688	Acidic leucine-rich nuclear phosphoprotein 32 family member B OS=Homo sapiens GN=ANP32B PE=1 SV=1	28.77	4.06	366.915	34	6	2	14.3426	2.14611	2.75958	3.09134
Q9BTT0	Acidic leucine-rich nuclear phosphoprotein 32 family member E OS=Homo sapiens GN=ANP32E PE=1 SV=1	30.674	3.85	102.378	9	2	2	5.22388	1.15049	2.09105	1.72584
Q99798	Aconitate hydratase, mitochondrial OS=Homo sapiens GN=ACO2 PE=1 SV=2	85.372	7.61	531.87	68	19	19	34.2308	0.164038	-0.013489	0.13281
P62736	Actin, aortic smooth muscle OS=Homo sapiens GN=ACTA2 PE=1 SV=1	41.982	5.39	14334.5	861	26	13	78.7798	-2.66368	-4.3122	-4.18609
P60709	Actin, cytoplasmic 1 OS=Homo sapiens GN=ACTB PE=1 SV=1	41.71	5.48	12084.6	666	25	12	74.4	-0.432043	-1.90552	-2.85812
P61160	Actin-related protein 2 OS=Homo sapiens GN=ACTR2 PE=1 SV=1	44.732	6.74	510.815	39	5	5	17.2589	-0.142801	0.583334	0.176131
O15143	Actin-related protein 2/3 complex subunit 1B OS=Homo sapiens GN=ARPC1B PE=1 SV=3	40.923	8.35	523.887	21	5	5	14.5161	-0.962719	-0.398855	-0.440573
O15144	Actin-related protein 2/3 complex subunit 2 OS=Homo sapiens GN=ARPC2 PE=1 SV=1	34.311	7.36	411.641	25	7	7	24.3333	-0.209858	0.36379	0.0871042
O15145	Actin-related protein 2/3 complex subunit 3 OS=Homo sapiens GN=ARPC3 PE=1 SV=3	20.533	8.59	282.059	29	5	5	27.5281	-0.601786	-0.195088	-0.0496169
P59998	Actin-related protein 2/3 complex subunit 4 OS=Homo sapiens GN=ARPC4 PE=1 SV=3	19.654	8.43	88.73	6	2	2	9.52381	-0.232499	1.61496	2.54212
O15511	Actin-related protein 2/3 complex subunit 5 OS=Homo sapiens GN=ARPC5 PE=1 SV=3	16.31	5.67	676.821	22	5	5	56.2914	0.595356	0.808052	0.946362
Q9BPX5	Actin-related protein 2/3 complex subunit 5-like protein OS=Homo sapiens GN=ARPC5L PE=1 SV=1	16.931	6.6	92.6391	6	1	1	7.84314	-0.128575	-2	-1.32082
P61158	Actin-related protein 3 OS=Homo sapiens GN=ACTR3 PE=1 SV=3	47.341	5.88	1135.96	55	13	13	44.4976	-0.468904	0.17723	-0.293392
P53999	Activated RNA polymerase II transcriptional coactivator p15 OS=Homo sapiens GN=SUB1 PE=1 SV=3	14.386	9.6	175.557	16	4	4	37.0079	1.09903	-0.57948	-0.489534
Q8N3C0	Activating signal cointegrator 1 complex subunit 3 OS=Homo sapiens GN=ASCC3 PE=1 SV=3	251.301	7.09	26.22	2	2	2	1.45322	1.36173	1.68287	2.20791
Q12979	Active breakpoint cluster region-related protein OS=Homo sapiens GN=ABR PE=2 SV=2	97.536	6.55	64.38	5	2	2	3.02678	0.455207	0.714827	-0.225722
O14561	Acyl carrier protein, mitochondrial OS=Homo sapiens GN=NDUFAB1 PE=1 SV=3	17.406	4.93	303.535	19	4	4	19.2308	0.278774	-1.21408	-1.4167
Q9H845	Acyl-CoA dehydrogenase family member 9, mitochondrial OS=Homo sapiens GN=ACAD9 PE=1 SV=1	68.717	7.96	129.022	15	4	4	9.17874	-0.998921	0.105869	-0.288645
Q96CM8	Acyl-CoA synthetase family member 2, mitochondrial OS=Homo sapiens GN=ACSF2 PE=1 SV=2	68.081	7.55	82.5581	6	2	2	5.52846	-1.11099	-0.972197	-1.96442
Q4G176	Acyl-CoA synthetase family member 3, mitochondrial OS=Homo sapiens GN=ACSF3 PE=1 SV=3	64.089	8.37	89.27	7	2	2	4.34028	0.104061	-0.181183	-0.615489
Q5T8D3	Acyl-CoA-binding domain-containing protein 5 OS=Homo sapiens GN=ACBD5 PE=1 SV=1	60.054	5.33	50.31	3	2	2	4.30712	0.576666	0.135616	0.741172
P07108	Acyl-CoA-binding protein OS=Homo sapiens GN=DBI PE=1 SV=2	10.038	6.57	379.067	46	6	6	65.5172	0.673885	1.37842	1.67814
Q53FZ2	Acyl-coenzyme A synthetase ACSM3, mitochondrial OS=Homo sapiens GN=ACSM3 PE=1 SV=2	66.111	9.04	202.708	16	4	4	6.82594	1.12202	-0.286661	-0.750702
Q86TX2	Acyl-coenzyme A thioesterase 1 OS=Homo sapiens GN=ACOT1 PE=1 SV=1	46.248	7.34	257.628	10	4	4	10.6888	-0.603424	-0.751687	-0.590237
Q8WXI4	Acyl-coenzyme A thioesterase 11 OS=Homo sapiens GN=ACOT11 PE=1 SV=1	68.449	8.35	75.7662	7	2	2	3.45964	0.0107504	-0.128196	-0.3043
O14734	Acyl-coenzyme A thioesterase 8 OS=Homo sapiens GN=ACOT8 PE=1 SV=1	35.891	7.56	110.237	5	1	1	5.01567	-0.715899	-1.99027	-2.06287
Q9Y305	Acyl-coenzyme A thioesterase 9, mitochondrial OS=Homo sapiens GN=ACOT9 PE=1 SV=2	49.87	8.6	195.919	18	4	4	9.11162	-0.191258	-0.473999	-0.787539
Q53H12	Acylglycerol kinase, mitochondrial OS=Homo sapiens GN=AGK PE=1 SV=2	47.107	8.09	252.965	16	4	4	11.6114	-0.226174	-1.34128	-2.15614
O75608	Acyl-protein thioesterase 1 OS=Homo sapiens GN=LYPLA1 PE=1 SV=1	24.653	6.77	225.605	12	3	3	21.7391	6.22486	5.40263	5.26368
O95372	Acyl-protein thioesterase 2 OS=Homo sapiens GN=LYPLA2 PE=1 SV=1	24.721	7.23	99.5934	6	2	2	11.2554	0.139758	0.659105	0.974277
Q6P587	Acylpyruvase FAHD1, mitochondrial OS=Homo sapiens GN=FAHD1 PE=1 SV=2	24.827	7.39	247.374	25	6	6	37.5	-0.653465	-0.142272	-0.277181
P46108	Adapter molecule crk OS=Homo sapiens GN=CRK PE=1 SV=2	33.81	5.55	38.64	2	2	2	8.22368	0.754128	1.60316	1.83286
P07741	Adenine phosphoribosyltransferase OS=Homo sapiens GN=APRT PE=1 SV=2	19.595	6.02	281.467	11	2	2	15.5556	-0.00215972	-0.757866	-0.16854
P23526	Adenosylhomocysteinase OS=Homo sapiens GN=AHCY PE=1 SV=4	47.685	6.34	218.47	20	7	7	21.0648	-0.265843	1.73825	1.81533
P54819	Adenylate kinase 2, mitochondrial OS=Homo sapiens GN=AK2 PE=1 SV=2	26.461	7.81	518.76	36	9	9	47.2803	0.656875	-1.34283	-0.649861
P27144	Adenylate kinase 4, mitochondrial OS=Homo sapiens GN=AK4 PE=1 SV=1	25.252	8.4	109.61	12	4	4	21.0762	-0.68088	-0.748608	0.549994
P00568	Adenylate kinase isoenzyme 1 OS=Homo sapiens GN=AK1 PE=1 SV=3	21.621	8.63	133.322	13	3	3	17.5258	-0.112154	-1.22117	0.102673
P30520	Adenylosuccinate synthetase isozyme 2 OS=Homo sapiens GN=ADSS PE=1 SV=3	50.066	6.55	119.071	8	2	2	7.45614	-0.446674	0.861428	0.850028
Q01518	Adenylyl cyclase-associated protein 1 OS=Homo sapiens GN=CAP1 PE=1 SV=5	51.869	8.06	444.045	38	9	9	27.3684	-0.650074	-0.602461	-0.341739
Q8IUX7	Adipocyte enhancer-binding protein 1 OS=Homo sapiens GN=AEBP1 PE=1 SV=1	130.847	5.11	80.1528	8	2	2	1.89983	-0.0628557	0.211892	0.285672
Q9HDC9	Adipocyte plasma membrane-associated protein OS=Homo sapiens GN=APMAP PE=1 SV=2	46.451	6.16	81.1	7	4	4	20.4327	-2.00541	-1.44879	-2.47559
P12235	ADP/ATP translocase 1 OS=Homo sapiens GN=SLC25A4 PE=1 SV=4	33.043	9.76	1512.86	86	10	2	39.9329	-1.66027	-0.620175	-0.820439
P05141	ADP/ATP translocase 2 OS=Homo sapiens GN=SLC25A5 PE=1 SV=7	32.831	9.69	1977.16	124	12	3	36.9128	-0.485427	-2.2822	-3.15614
P12236	ADP/ATP translocase 3 OS=Homo sapiens GN=SLC25A6 PE=1 SV=4	32.845	9.74	1847.8	107	12	1	45.6376	0	-3.7232	-4.79137
Q9BRR6	ADP-dependent glucokinase OS=Homo sapiens GN=ADPGK PE=1 SV=1	54.055	6.2	67.72	7	2	2	5.6338	-0.892931	-0.0477737	-1.11474
P28907	ADP-ribosyl cyclase/cyclic ADP-ribose hydrolase 1 OS=Homo sapiens GN=CD38 PE=1 SV=2	34.306	7.66	301.748	20	6	6	23.3333	-0.206119	-2.11162	-2.28797
Q10588	ADP-ribosyl cyclase/cyclic ADP-ribose hydrolase 2 OS=Homo sapiens GN=BST1 PE=1 SV=2	35.701	7.8	97.65	7	1	1	5.97484	-1.22239	-0.548803	-0.50047
P61204	ADP-ribosylation factor 3 OS=Homo sapiens GN=ARF3 PE=1 SV=2	20.588	7.43	588.155	28	6	3	38.674	-0.0239367	-0.13958	-0.318054
P18085	ADP-ribosylation factor 4 OS=Homo sapiens GN=ARF4 PE=1 SV=3	20.498	7.14	567.574	42	6	3	32.2222	0.591064	0.666045	0.310465
P62330	ADP-ribosylation factor 6 OS=Homo sapiens GN=ARF6 PE=1 SV=2	20.069	8.95	132.602	22	3	3	17.1429	-0.0162773	-0.154446	-0.698501
P40616	ADP-ribosylation factor-like protein 1 OS=Homo sapiens GN=ARL1 PE=1 SV=1	20.404	5.72	34.84	6	3	3	19.8895	0.617328	-1.14362	-1.91969
P36404	ADP-ribosylation factor-like protein 2 OS=Homo sapiens GN=ARL2 PE=1 SV=4	20.865	6.34	52.75	5	1	1	6.52174	-0.958519	-0.862718	-0.727574
P36405	ADP-ribosylation factor-like protein 3 OS=Homo sapiens GN=ARL3 PE=1 SV=2	20.443	7.24	65.4704	9	1	1	6.59341	1.2044	-1.36152	-1.33753
Q15041	ADP-ribosylation factor-like protein 6-interacting protein 1 OS=Homo sapiens GN=ARL6IP1 PE=1 SV=2	23.347	9.32	27.36	3	1	1	4.92611	-1.69479	-2.02959	-2.62828
Q9UKK9	ADP-sugar pyrophosphatase OS=Homo sapiens GN=NUDT5 PE=1 SV=1	24.312	4.94	54.922	6	2	2	9.13242	-0.0527472	1.27529	1.45231
P55196	Afadin OS=Homo sapiens GN=MLLT4 PE=1 SV=3	206.676	6.47	90.3868	6	4	4	2.24781	1.04096	0.526425	0.868056
Q9Y4W6	AFG3-like protein 2 OS=Homo sapiens GN=AFG3L2 PE=1 SV=2	88.528	8.66	630.887	33	8	7	15.3074	0.763057	-0.179108	-0.229616
O43488	Aflatoxin B1 aldehyde reductase member 2 OS=Homo sapiens GN=AKR7A2 PE=1 SV=3	39.564	7.17	419.364	22	4	4	20.6128	0.00323354	0.682109	0.121646
O95154	Aflatoxin B1 aldehyde reductase member 3 OS=Homo sapiens GN=AKR7A3 PE=1 SV=2	37.183	7.15	276.196	13	2	2	9.06344	-0.0572311	0.609169	0.645562
O00468	Agrin OS=Homo sapiens GN=AGRN PE=1 SV=5	217.092	6.39	361.553	20	7	7	4.69279	-0.41324	-1.15445	0.537829
Q92667	A-kinase anchor protein 1, mitochondrial OS=Homo sapiens GN=AKAP1 PE=1 SV=1	97.281	4.94	35.9967	3	2	2	3.21152	2.39555	1.8252	2.83302
Q02952	A-kinase anchor protein 12 OS=Homo sapiens GN=AKAP12 PE=1 SV=4	191.367	4.41	154.697	13	6	6	4.20875	-1.26066	-2.34903	-2.73125
O43823	A-kinase anchor protein 8 OS=Homo sapiens GN=AKAP8 PE=1 SV=1	76.061	5.15	107.13	3	1	1	2.89017	-0.459971	-1.21549	-1.39322
P49588	Alanine--tRNA ligase, cytoplasmic OS=Homo sapiens GN=AARS PE=1 SV=2	106.743	5.53	454.225	32	10	10	14.9793	0.308703	0.893319	0.672936
Q5JTZ9	Alanine--tRNA ligase, mitochondrial OS=Homo sapiens GN=AARS2 PE=1 SV=1	107.273	6.27	167.344	7	3	3	5.07614	-0.349985	-1.66205	-2.14139
Q9BTE6	Alanyl-tRNA editing protein Aarsd1 OS=Homo sapiens GN=AARSD1 PE=1 SV=2	45.451	6.42	84.8071	7	3	3	10.4369	-1.13212	-1.65627	-1.24924
P14550	Alcohol dehydrogenase [NADP(+)] OS=Homo sapiens GN=AKR1A1 PE=1 SV=3	36.55	6.79	622.456	30	5	5	16	0.224395	1.00305	0.826155
P00325	Alcohol dehydrogenase 1B OS=Homo sapiens GN=ADH1B PE=1 SV=2	39.829	8.29	649.838	37	6	4	23.7333	-1.09016	-2.10373	-3.04675
P00326	Alcohol dehydrogenase 1C OS=Homo sapiens GN=ADH1C PE=1 SV=2	39.842	8.29	282.46	26	6	4	20.5333	0.525859	-1.87834	-2.13895
P11766	Alcohol dehydrogenase class-3 OS=Homo sapiens GN=ADH5 PE=1 SV=4	39.698	7.49	98.2633	9	5	5	19.7861	0.297333	0.653297	0.479397
P47895	Aldehyde dehydrogenase family 1 member A3 OS=Homo sapiens GN=ALDH1A3 PE=1 SV=2	56.073	7.25	241.267	12	2	1	3.71094	-0.814928	-0.21691	-0.667359
Q8IZ83	Aldehyde dehydrogenase family 16 member A1 OS=Homo sapiens GN=ALDH16A1 PE=1 SV=2	85.074	6.79	182.715	12	3	3	6.23441	-0.550313	0.490388	-0.0780025
P30837	Aldehyde dehydrogenase X, mitochondrial OS=Homo sapiens GN=ALDH1B1 PE=1 SV=3	57.17	6.8	3096.25	151	15	14	36.5571	0.298211	-2.62581	-3.55806
P05091	Aldehyde dehydrogenase, mitochondrial OS=Homo sapiens GN=ALDH2 PE=1 SV=2	56.346	7.05	2628.82	149	21	20	47.7756	-0.0924621	-1.19021	-1.08386
O60218	Aldo-keto reductase family 1 member B10 OS=Homo sapiens GN=AKR1B10 PE=1 SV=2	35.997	7.84	57.5	5	3	3	11.0759	-1.79607	-2.4723	-2.09329
Q96C23	Aldose 1-epimerase OS=Homo sapiens GN=GALM PE=1 SV=1	37.742	6.65	134.837	9	2	2	10.5263	0.316523	0.821928	-0.336831
P05186	Alkaline phosphatase, tissue-nonspecific isozyme OS=Homo sapiens GN=ALPL PE=1 SV=4	57.269	6.67	173.104	8	2	2	4.00763	-1.22491	-1.16125	-0.681512
O00116	Alkyldihydroxyacetonephosphate synthase, peroxisomal OS=Homo sapiens GN=AGPS PE=1 SV=1	72.866	7.34	193.433	13	5	5	11.3982	-0.653465	-0.705177	-0.356565
P55008	Allograft inflammatory factor 1 OS=Homo sapiens GN=AIF1 PE=1 SV=1	16.693	6.24	566.431	11	1	1	14.2857	-0.188796	2.03556	2.6909
Q9BYC5	Alpha-(1,6)-fucosyltransferase OS=Homo sapiens GN=FUT8 PE=1 SV=2	66.474	7.66	28.13	2	2	2	3.82609	0.601058	1.38964	1.17785
P26572	Alpha-1,3-mannosyl-glycoprotein 2-beta-N-acetylglucosaminyltransferase OS=Homo sapiens GN=MGAT1 PE=1 SV=2	50.846	9.16	214.398	12	4	4	10.7865	0.104061	-0.59599	-0.797138
Q10469	Alpha-1,6-mannosyl-glycoprotein 2-beta-N-acetylglucosaminyltransferase OS=Homo sapiens GN=MGAT2 PE=1 SV=1	51.517	8.76	106.44	3	1	1	2.23714	-1.42478	-3.08807	-3.31254
Q09328	Alpha-1,6-mannosylglycoprotein 6-beta-N-acetylglucosaminyltransferase A OS=Homo sapiens GN=MGAT5 PE=2 SV=1	84.488	8.12	50.4903	5	2	2	3.23887	-0.242677	1.0218	1.04206
P02763	Alpha-1-acid glycoprotein 1 OS=Homo sapiens GN=ORM1 PE=1 SV=1	23.497	5.02	346.372	35	6	5	36.8159	0.908113	4.04365	5.06396
P19652	Alpha-1-acid glycoprotein 2 OS=Homo sapiens GN=ORM2 PE=1 SV=2	23.588	5.11	49.5567	13	2	1	11.9403		5.40263	5.26368
P01009	Alpha-1-antitrypsin OS=Homo sapiens GN=SERPINA1 PE=1 SV=3	46.707	5.59	1378.51	115	15	15	45.4545	-0.203631	1.11717	2.21115
P04217	Alpha-1B-glycoprotein OS=Homo sapiens GN=A1BG PE=1 SV=4	54.22	5.86	1260.32	48	10	10	28.8889	-1.88096	-1.88283	0.0575851
P02765	Alpha-2-HS-glycoprotein OS=Homo sapiens GN=AHSG PE=1 SV=1	39.3	5.72	82.33	5	2	2	9.53678	-0.853402	1.60074	1.32912
P01023	Alpha-2-macroglobulin OS=Homo sapiens GN=A2M PE=1 SV=3	163.188	6.46	447.587	45	8	8	7.05563	-1.09938	1.03079	1.17589
P30533	Alpha-2-macroglobulin receptor-associated protein OS=Homo sapiens GN=LRPAP1 PE=1 SV=1	41.441	8.78	288.326	30	6	6	15.4062	1.44137	1.09534	1.88841
P12814	Alpha-actinin-1 OS=Homo sapiens GN=ACTN1 PE=1 SV=2	102.993	5.41	4935.9	338	41	24	57.0628	-1.75179	-0.82331	-0.410058
O43707	Alpha-actinin-4 OS=Homo sapiens GN=ACTN4 PE=1 SV=2	104.788	5.44	6208.37	425	49	34	64.4347	0.00860671	0.378418	0.0666103
P49419	Alpha-aminoadipic semialdehyde dehydrogenase OS=Homo sapiens GN=ALDH7A1 PE=1 SV=5	58.45	7.99	389.901	31	7	7	17.4397	-0.280185	-0.373334	-0.0364832
Q9UDR5	Alpha-aminoadipic semialdehyde synthase, mitochondrial OS=Homo sapiens GN=AASS PE=1 SV=1	102.066	6.64	41.9433	3	2	2	3.45572	0.041481	-0.170841	-0.0364832
P61163	Alpha-centractin OS=Homo sapiens GN=ACTR1A PE=1 SV=1	42.587	6.64	631.515	34	7	2	21.0106	-0.760902	-0.124865	-0.243328
P02511	Alpha-crystallin B chain OS=Homo sapiens GN=CRYAB PE=1 SV=2	20.146	7.33	64.2297	10	4	4	32	-3.18511	-3.3305	-3.17103
P06733	Alpha-enolase OS=Homo sapiens GN=ENO1 PE=1 SV=2	47.139	7.39	4293.01	290	24	21	70.0461	0.230846	1.5025	2.40244
P06280	Alpha-galactosidase A OS=Homo sapiens GN=GLA PE=1 SV=1	48.735	5.6	78.92	2	1	1	2.5641	-0.813031	-0.0880732	0.335279
Q9C0B1	Alpha-ketoglutarate-dependent dioxygenase FTO OS=Homo sapiens GN=FTO PE=1 SV=3	58.245	5.22	56.4	2	1	1	2.17822	0.174593	0.803863	0.708984
P35475	Alpha-L-iduronidase OS=Homo sapiens GN=IDUA PE=1 SV=2	72.625	9.14	42.31	2	1	1	1.99081	-0.432043	0.00851868	-0.0980321
Q16706	Alpha-mannosidase 2 OS=Homo sapiens GN=MAN2A1 PE=1 SV=2	131.057	7.58	59.74	6	2	2	2.7972	-1.55506	-0.473999	-2.43607
Q9NTJ4	Alpha-mannosidase 2C1 OS=Homo sapiens GN=MAN2C1 PE=1 SV=1	115.762	6.57	79.1861	3	2	2	3.36538	-7.06286	1.11491	0.0634313
Q9NSC7	Alpha-N-acetylgalactosaminide alpha-2,6-sialyltransferase 1 OS=Homo sapiens GN=ST6GALNAC1 PE=2 SV=1	68.521	9.92	61.05	6	2	2	3.16667	0.576666	-0.102416	0.562058
Q9NVD7	Alpha-parvin OS=Homo sapiens GN=PARVA PE=1 SV=1	42.217	5.95	187.318	6	1	1	2.15054	-1.64669	0.532344	0.144891
P54920	Alpha-soluble NSF attachment protein OS=Homo sapiens GN=NAPA PE=1 SV=3	33.211	5.36	309.932	22	7	7	35.5932	-1.12504	-1.32743	-1.73863
P40222	Alpha-taxilin OS=Homo sapiens GN=TXLNA PE=1 SV=3	61.853	6.52	111.183	7	4	4	13.9194	-2.20487	-0.429759	-0.301565
P21397	Amine oxidase [flavin-containing] A OS=Homo sapiens GN=MAOA PE=1 SV=1	59.644	7.85	510.166	41	11	11	30.3605	-1.25293	-1.39484	-2.76476
Q12904	Aminoacyl tRNA synthase complex-interacting multifunctional protein 1 OS=Homo sapiens GN=AIMP1 PE=1 SV=2	34.331	8.43	306.661	19	7	7	41.6667	0.46149	-0.496208	0.01379
Q13155	Aminoacyl tRNA synthase complex-interacting multifunctional protein 2 OS=Homo sapiens GN=AIMP2 PE=1 SV=2	35.326	8.22	224.863	13	3	3	12.8125	-0.0936131	1.44179	1.0871
Q03154	Aminoacylase-1 OS=Homo sapiens GN=ACY1 PE=1 SV=1	45.856	6.18	434.536	15	3	3	10.7843	-0.548733	0.737332	0.157369
Q9H4A4	Aminopeptidase B OS=Homo sapiens GN=RNPEP PE=1 SV=2	72.549	5.74	235.013	36	10	10	19.5385	0.0560854	0.322904	0.221046
P15144	Aminopeptidase N OS=Homo sapiens GN=ANPEP PE=1 SV=4	109.471	5.48	172.613	17	6	6	6.72182	-1.68434	0.51109	-1.05364
P05067	Amyloid beta A4 protein OS=Homo sapiens GN=APP PE=1 SV=3	86.888	4.82	99.5	5	2	2	5.06494	-0.0753074	-0.498793	-0.795213
Q06481	Amyloid-like protein 2 OS=Homo sapiens GN=APLP2 PE=1 SV=2	86.9	4.79	76.9667	8	2	2	4.19397	0.161146	-0.249912	0.349704
Q6FI81	Anamorsin OS=Homo sapiens GN=CIAPIN1 PE=1 SV=2	33.561	5.62	45.72	2	1	1	4.80769	1.85601	1.84572	2.1159
Q9Y679	Ancient ubiquitous protein 1 OS=Homo sapiens GN=AUP1 PE=1 SV=1	52.995	8.09	81.36	10	2	2	6.51261	0.839218	0.129492	0.10009
P12821	Angiotensin-converting enzyme OS=Homo sapiens GN=ACE PE=1 SV=1	149.62	6.39	256.633	13	3	3	2.90965	-1.30263	-0.144294	-0.729411
Q9P0K7	Ankycorbin OS=Homo sapiens GN=RAI14 PE=1 SV=2	109.973	6.21	36.56	3	3	3	5.30612	0.0560854	0.233855	0.663169
Q5VYY1	Ankyrin repeat domain-containing protein 22 OS=Homo sapiens GN=ANKRD22 PE=2 SV=1	21.834	8.84	173.791	15	3	3	14.6597	-0.212356	-0.928565	-1.34596
P16157	Ankyrin-1 OS=Homo sapiens GN=ANK1 PE=1 SV=3	206.137	6.01	40.61	2	1	1	1.0101	-0.517505	-1.29712	-1.43607
Q01484	Ankyrin-2 OS=Homo sapiens GN=ANK2 PE=1 SV=4	433.448	5.14	74.5817	4	3	2	1.01087	0.375936	0.59631	0.42718
P04083	Annexin A1 OS=Homo sapiens GN=ANXA1 PE=1 SV=2	38.69	7.02	2333.96	111	16	16	53.7572	-1.44227	-0.866052	-0.0821036
P50995	Annexin A11 OS=Homo sapiens GN=ANXA11 PE=1 SV=1	54.355	7.65	870.253	66	11	11	23.5644	-1.30263	-2.02462	-1.69491
P27216	Annexin A13 OS=Homo sapiens GN=ANXA13 PE=1 SV=3	35.393	5.6	251.471	11	3	3	9.49367	-1.571	-2.84507	-3.33473
P07355	Annexin A2 OS=Homo sapiens GN=ANXA2 PE=1 SV=2	38.58	7.75	3670.05	191	24	24	72.2714	-1.4809	-1.73941	-1.48487
P12429	Annexin A3 OS=Homo sapiens GN=ANXA3 PE=1 SV=3	36.353	5.92	66.5	4	3	3	14.8607	-1.17777	0.656785	-0.5378
P09525	Annexin A4 OS=Homo sapiens GN=ANXA4 PE=1 SV=4	35.86	6.13	1119.1	73	16	15	46.0815	-1.41037	-1.44049	-0.710241
P08758	Annexin A5 OS=Homo sapiens GN=ANXA5 PE=1 SV=2	35.914	5.05	1815.16	149	17	16	57.8125	-2.24523	-2.08031	-1.56296
P08133	Annexin A6 OS=Homo sapiens GN=ANXA6 PE=1 SV=3	75.826	5.6	3274.63	230	30	30	50.0743	-2.01846	-1.96384	-2.31529
P20073	Annexin A7 OS=Homo sapiens GN=ANXA7 PE=1 SV=3	52.706	5.68	224.635	15	3	3	8.40164	-1.6913	-2.59599	-2.8501
Q9NW15	Anoctamin-10 OS=Homo sapiens GN=ANO10 PE=1 SV=2	76.28	7.4	35.2998	3	1	1	1.81818	-1.10401	-4.4126	-4.45114
Q4KMQ2	Anoctamin-6 OS=Homo sapiens GN=ANO6 PE=1 SV=2	106.096	7.77	28.12	5	1	1	1.31868	-1.83019	-0.350589	-0.21346
O95994	Anterior gradient protein 2 homolog OS=Homo sapiens GN=AGR2 PE=1 SV=1	19.967	9	1716.42	130	6	5	48.5714	1.75956	0.821928	2.462
Q8TD06	Anterior gradient protein 3 OS=Homo sapiens GN=AGR3 PE=1 SV=1	19.159	7.99	467.217	38	7	6	36.747	0.229006	-0.693287	-0.291355
P58335	Anthrax toxin receptor 2 OS=Homo sapiens GN=ANTXR2 PE=1 SV=5	53.632	7.46	43.17	3	1	1	1.84049	0.118048	-0.0809552	0.748448
Q03518	Antigen peptide transporter 1 OS=Homo sapiens GN=TAP1 PE=1 SV=2	87.163	8.02	70.3833	4	2	2	5.94059	-4.36242	0.613962	-2.5548
Q03519	Antigen peptide transporter 2 OS=Homo sapiens GN=TAP2 PE=1 SV=1	75.616	8.02	44.4567	6	2	1	4.37318	-0.307968	-2.70319	-3.10755
P01008	Antithrombin-III OS=Homo sapiens GN=SERPINC1 PE=1 SV=1	52.569	6.71	39.2859	9	2	2	4.52586	-0.5678	-0.151054	1.90315
O75843	AP-1 complex subunit gamma-like 2 OS=Homo sapiens GN=AP1G2 PE=1 SV=1	87.062	6.55	86.1351	5	1	1	1.27389	0.987537	1.46784	0.933071
Q9Y6Q5	AP-1 complex subunit mu-2 OS=Homo sapiens GN=AP1M2 PE=1 SV=4	48.078	8.22	51.4233	12	2	2	4.25532	-1.02503	-1.49105	-1.71843
O95782	AP-2 complex subunit alpha-1 OS=Homo sapiens GN=AP2A1 PE=1 SV=3	107.478	7.03	344.675	20	9	6	12.0778	-0.760902	0.225528	0.242755
O94973	AP-2 complex subunit alpha-2 OS=Homo sapiens GN=AP2A2 PE=1 SV=2	103.895	6.96	334.717	19	7	4	9.47817	-0.663685	0.00365702	-0.302932
P63010	AP-2 complex subunit beta OS=Homo sapiens GN=AP2B1 PE=1 SV=1	104.486	5.38	524.598	39	11	11	13.4472	0.226241	0.56241	0.442351
Q2M2I8	AP2-associated protein kinase 1 OS=Homo sapiens GN=AAK1 PE=1 SV=3	103.821	6.6	28.63	5	2	2	3.43392	0.352464	1.23515	1.69997
O00203	AP-3 complex subunit beta-1 OS=Homo sapiens GN=AP3B1 PE=1 SV=3	121.244	6.04	37.7933	7	3	2	3.19927	0.323438	1.1802	1.1323
O14617	AP-3 complex subunit delta-1 OS=Homo sapiens GN=AP3D1 PE=1 SV=1	130.076	8.48	47.21	4	3	3	3.29575	-1.10401	0.371358	0.540118
Q9Y2T2	AP-3 complex subunit mu-1 OS=Homo sapiens GN=AP3M1 PE=1 SV=1	46.909	6.93	36.8	2	2	2	7.41627	6.22486	5.40263	5.26368
P02647	Apolipoprotein A-I OS=Homo sapiens GN=APOA1 PE=1 SV=1	30.759	5.76	792.746	60	12	12	46.8165	0.149519	-0.528414	2.17907
P02652	Apolipoprotein A-II OS=Homo sapiens GN=APOA2 PE=1 SV=1	11.168	6.62	29.72	5	1	1	10	0.0467139	0.0521404	3.22745
P06727	Apolipoprotein A-IV OS=Homo sapiens GN=APOA4 PE=1 SV=3	45.371	5.38	147.639	13	6	6	16.1616	-0.768235	-0.16604	0.688152
Q0VD83	Apolipoprotein B receptor OS=Homo sapiens GN=APOBR PE=1 SV=2	114.805	4.4	144.035	13	5	5	7.90441	1.31782	3.44359	2.8362
P04114	Apolipoprotein B-100 OS=Homo sapiens GN=APOB PE=1 SV=2	515.283	7.05	331.854	38	12	12	3.37497	-0.556647	1.08416	0.902857
P02654	Apolipoprotein C-I OS=Homo sapiens GN=APOC1 PE=1 SV=1	9.326	8.47	196.496	20	3	3	24.0964	0.414498	2.23697	4.39903
P02649	Apolipoprotein E OS=Homo sapiens GN=APOE PE=1 SV=1	36.132	5.73	53.4687	9	3	3	8.51735	-1.25808	-0.0239993	0.492062
O14791	Apolipoprotein L1 OS=Homo sapiens GN=APOL1 PE=1 SV=5	43.947	5.81	32.03	2	1	1	3.26633	1.27343	1.89693	2.28214
O95236	Apolipoprotein L3 OS=Homo sapiens GN=APOL3 PE=1 SV=3	44.251	8.16	48.39	2	1	1	4.22886	-0.433499	-0.818997	-1.28122
O95445	Apolipoprotein M OS=Homo sapiens GN=APOM PE=1 SV=2	21.239	6.01	26.84	2	1	1	3.7234	0.844035	1.09019	2.53314
Q9BZZ5	Apoptosis inhibitor 5 OS=Homo sapiens GN=API5 PE=1 SV=3	58.968	7.34	454.085	14	3	3	9.54198	-0.191258	0.634157	0.811703
Q07812	Apoptosis regulator BAX OS=Homo sapiens GN=BAX PE=1 SV=1	21.171	5.22	48.04	3	1	1	6.77083	-0.0151864	-0.485915	-0.090931
Q9ULZ3	Apoptosis-associated speck-like protein containing a CARD OS=Homo sapiens GN=PYCARD PE=1 SV=2	21.613	6.34	405.009	31	7	7	40	0.213269	1.51814	2.1415
O95831	Apoptosis-inducing factor 1, mitochondrial OS=Homo sapiens GN=AIFM1 PE=1 SV=1	66.859	8.95	392.649	43	12	12	30.6688	0.379258	-0.701203	-0.571173
Q9UKV3	Apoptotic chromatin condensation inducer in the nucleus OS=Homo sapiens GN=ACIN1 PE=1 SV=2	151.771	6.43	70.5056	6	3	3	2.83371	1.2947	0.646295	0.950383
P09917	Arachidonate 5-lipoxygenase OS=Homo sapiens GN=ALOX5 PE=1 SV=2	77.933	5.77	128.23	6	3	3	5.48961	-1.97116	-0.411786	-0.181053
Q9Y2X7	ARF GTPase-activating protein GIT1 OS=Homo sapiens GN=GIT1 PE=1 SV=2	84.289	6.8	63.7133	10	3	3	4.86202	-0.473392	0.493859	0.0279931
P53367	Arfaptin-1 OS=Homo sapiens GN=ARFIP1 PE=1 SV=2	41.713	6.7	84.6267	4	1	1	4.55764	-0.540863	-1.21408	-0.466376
Q9ULH1	Arf-GAP with SH3 domain, ANK repeat and PH domain-containing protein 1 OS=Homo sapiens GN=ASAP1 PE=1 SV=4	125.42	7.31	65.602	7	1	1	0.88574	0.316523	-0.251364	-1.47868
P54136	Arginine--tRNA ligase, cytoplasmic OS=Homo sapiens GN=RARS PE=1 SV=2	75.331	6.68	778.556	61	15	15	27.4242	-0.00540538	0.00487397	-0.380897
P00966	Argininosuccinate synthase OS=Homo sapiens GN=ASS1 PE=1 SV=2	46.501	8.02	248.492	19	6	6	14.3204	0.817952	0.912899	0.502272
P51690	Arylsulfatase E OS=Homo sapiens GN=ARSE PE=1 SV=2	65.626	6.96	34.83	2	1	1	3.22581	-1.60342	-2.71116	-2.57117
P08243	Asparagine synthetase [glutamine-hydrolyzing] OS=Homo sapiens GN=ASNS PE=1 SV=4	64.329	6.86	27.78	5	3	3	7.30838	-0.185111	2.23748	0.492456
O43776	Asparagine--tRNA ligase, cytoplasmic OS=Homo sapiens GN=NARS PE=1 SV=1	62.903	6.25	191.48	12	6	6	13.3212	-0.540863	0.844874	0.916429
P17174	Aspartate aminotransferase, cytoplasmic OS=Homo sapiens GN=GOT1 PE=1 SV=3	46.219	7.01	356.539	12	4	4	14.77	-0.645003	0.163128	0.211025
P00505	Aspartate aminotransferase, mitochondrial OS=Homo sapiens GN=GOT2 PE=1 SV=3	47.487	9.01	1137.56	69	16	16	44.6512	-0.229966	-1.70518	-1.52578
P14868	Aspartate--tRNA ligase, cytoplasmic OS=Homo sapiens GN=DARS PE=1 SV=2	57.1	6.55	597.114	35	9	9	23.1537	0.0021565	0.731095	0.703208
Q6PI48	Aspartate--tRNA ligase, mitochondrial OS=Homo sapiens GN=DARS2 PE=1 SV=1	73.516	8.02	109.767	18	7	7	13.7984	-0.0505105	0.0438762	-0.694908
Q9ULA0	Aspartyl aminopeptidase OS=Homo sapiens GN=DNPEP PE=1 SV=1	52.395	7.42	121.01	19	6	6	20	-0.297321	0.603557	-0.253863
Q12797	Aspartyl/asparaginyl beta-hydroxylase OS=Homo sapiens GN=ASPH PE=1 SV=3	85.809	5.01	399.014	40	9	9	16.2269	-0.0583543	0.171822	1.01489
Q9BXN1	Asporin OS=Homo sapiens GN=ASPN PE=1 SV=2	43.389	7.08	414.136	47	9	9	28.6842	-2.65686	-2.61456	-2.49421
Q9UBB4	Ataxin-10 OS=Homo sapiens GN=ATXN10 PE=1 SV=1	53.455	5.25	63.856	3	1	1	1.47368	-0.193725	0.677919	1.09957
Q6DD88	Atlastin-3 OS=Homo sapiens GN=ATL3 PE=1 SV=1	60.503	5.66	311.194	18	3	3	5.1756	-1.44227	-0.759931	-0.855109
P24539	ATP synthase F(0) complex subunit B1, mitochondrial OS=Homo sapiens GN=ATP5F1 PE=1 SV=2	28.89	9.36	594.667	40	11	11	46.875	-1.5237	-0.910098	-1.91342
Q5TC12	ATP synthase mitochondrial F1 complex assembly factor 1 OS=Homo sapiens GN=ATPAF1 PE=1 SV=1	36.414	7.96	61.8367	4	1	1	3.04878	-0.771915	0.657946	0.622347
P25705	ATP synthase subunit alpha, mitochondrial OS=Homo sapiens GN=ATP5A1 PE=1 SV=1	59.714	9.13	4268.98	202	23	23	50.0904	-0.113321	-2.07773	-2.59777
P06576	ATP synthase subunit beta, mitochondrial OS=Homo sapiens GN=ATP5B PE=1 SV=3	56.525	5.4	4539.42	248	23	23	76.1815	-0.153563	-1.56496	-1.5646
O75947	ATP synthase subunit d, mitochondrial OS=Homo sapiens GN=ATP5H PE=1 SV=3	18.479	5.3	1135.52	73	12	12	75.7764	0.459137	-1.11955	-1.39759
P30049	ATP synthase subunit delta, mitochondrial OS=Homo sapiens GN=ATP5D PE=1 SV=2	17.479	5.49	252.819	7	2	2	13.6905	-0.302635	-0.673685	-1.16854
P56385	ATP synthase subunit e, mitochondrial OS=Homo sapiens GN=ATP5I PE=1 SV=2	7.928	9.35	723.704	43	3	3	31.8841	0.175549	0.229177	-1.10636
P56134	ATP synthase subunit f, mitochondrial OS=Homo sapiens GN=ATP5J2 PE=1 SV=3	10.911	9.67	51.7248	7	2	2	25.5319	-0.816828	-1.05854	-1.54344
O75964	ATP synthase subunit g, mitochondrial OS=Homo sapiens GN=ATP5L PE=1 SV=3	11.421	9.64	361.38	31	5	5	47.5728	-1.1017	-1.75169	-2.65596
P36542	ATP synthase subunit gamma, mitochondrial OS=Homo sapiens GN=ATP5C1 PE=1 SV=1	32.975	9.22	402.955	49	8	8	36.2416	0.194532	-1.59599	-2.05594
P48047	ATP synthase subunit O, mitochondrial OS=Homo sapiens GN=ATP5O PE=1 SV=1	23.263	9.96	1885.8	117	9	9	58.6854	1.13042	-2.27038	-2.45722
P18859	ATP synthase-coupling factor 6, mitochondrial OS=Homo sapiens GN=ATP5J PE=1 SV=1	12.58	9.52	1140.68	52	5	5	45.3704	0.886096	-0.861609	-0.90198
O43681	ATPase ASNA1 OS=Homo sapiens GN=ASNA1 PE=1 SV=2	38.767	4.91	115.04	9	3	3	10.3448	0.185072	1.41206	0.942041
Q8NBU5	ATPase family AAA domain-containing protein 1 OS=Homo sapiens GN=ATAD1 PE=1 SV=1	40.718	6.9	202.32	7	2	2	6.37119	0.12598	-1.50138	-3.24793
Q9NVI7	ATPase family AAA domain-containing protein 3A OS=Homo sapiens GN=ATAD3A PE=1 SV=2	71.325	8.98	884.13	45	9	5	19.7161	-0.271042	-0.163303	-0.0066663
Q5T9A4	ATPase family AAA domain-containing protein 3B OS=Homo sapiens GN=ATAD3B PE=1 SV=1	72.527	9.2	295.594	17	6	2	13.1173	-0.51905	-0.109641	-0.0873936
Q9NRK6	ATP-binding cassette sub-family B member 10, mitochondrial OS=Homo sapiens GN=ABCB10 PE=1 SV=2	79.098	9.85	165.572	9	2	1	2.30352	-1.73373	-1.69724	-2.91969
O75027	ATP-binding cassette sub-family B member 7, mitochondrial OS=Homo sapiens GN=ABCB7 PE=1 SV=2	82.589	9.33	33.7656	2	1	1	1.32979	-0.861222	-1.29412	0.173185
P28288	ATP-binding cassette sub-family D member 3 OS=Homo sapiens GN=ABCD3 PE=1 SV=1	75.428	9.36	144.399	10	2	2	3.18665	-1.95016	-1.29113	-1.83223
P61221	ATP-binding cassette sub-family E member 1 OS=Homo sapiens GN=ABCE1 PE=1 SV=1	67.271	8.34	137.993	6	3	3	6.6778	-0.13567	-2.02711	-2.38596
Q9NUQ8	ATP-binding cassette sub-family F member 3 OS=Homo sapiens GN=ABCF3 PE=1 SV=2	79.695	6.34	33.9195	3	1	1	1.83357	-0.316005	-1.11294	-1.81653
P53396	ATP-citrate synthase OS=Homo sapiens GN=ACLY PE=1 SV=3	120.762	7.33	276.67	22	9	9	11.7166	0.272535	0.581704	0.955822
Q8IW45	ATP-dependent (S)-NAD(P)H-hydrate dehydratase OS=Homo sapiens GN=CARKD PE=1 SV=1	36.553	8.06	27.89	2	1	1	3.45821	0.0498445	-0.528414	-1.44057
P17858	ATP-dependent 6-phosphofructokinase, liver type OS=Homo sapiens GN=PFKL PE=1 SV=6	84.964	7.5	1072.65	60	13	12	28.5897	-0.558235	-0.451292	-1.16232
P08237	ATP-dependent 6-phosphofructokinase, muscle type OS=Homo sapiens GN=PFKM PE=1 SV=2	85.128	7.99	171.67	17	4	3	5.64103	-0.855353	0.100756	0.292024
Q01813	ATP-dependent 6-phosphofructokinase, platelet type OS=Homo sapiens GN=PFKP PE=1 SV=2	85.542	7.55	1040.64	48	11	11	18.3673	-0.406073	1.13116	1.27678
O76031	ATP-dependent Clp protease ATP-binding subunit clpX-like, mitochondrial OS=Homo sapiens GN=CLPX PE=1 SV=2	69.181	7.58	515.696	23	5	5	8.68878	0.59821	0.341326	0.381535
Q16740	ATP-dependent Clp protease proteolytic subunit, mitochondrial OS=Homo sapiens GN=CLPP PE=1 SV=1	30.161	8.09	133.77	6	1	1	2.88809	0.331178	0.351406	0.770059
P46063	ATP-dependent DNA helicase Q1 OS=Homo sapiens GN=RECQL PE=1 SV=3	73.41	7.88	62.9287	2	1	1	1.54083	0.698031	2.94114	2.3897
Q08211	ATP-dependent RNA helicase A OS=Homo sapiens GN=DHX9 PE=1 SV=4	140.869	6.84	1241.45	80	16	16	15.6693	0.668463	0.918722	0.817376
Q92499	ATP-dependent RNA helicase DDX1 OS=Homo sapiens GN=DDX1 PE=1 SV=2	82.38	7.23	724.644	69	15	15	27.7027	0.84223	0.28584	0.446424
Q9NVP1	ATP-dependent RNA helicase DDX18 OS=Homo sapiens GN=DDX18 PE=1 SV=2	75.359	9.5	183.054	19	5	5	9.55224	0.0362291	1.01548	1.36872
Q9UMR2	ATP-dependent RNA helicase DDX19B OS=Homo sapiens GN=DDX19B PE=1 SV=1	53.893	6.3	136.806	10	3	3	7.93319	0.913852	1.29954	2.04756
Q9GZR7	ATP-dependent RNA helicase DDX24 OS=Homo sapiens GN=DDX24 PE=1 SV=1	96.271	9.06	43.6111	3	2	2	3.14319	-1.0141	-0.987846	-0.924947
O00148	ATP-dependent RNA helicase DDX39A OS=Homo sapiens GN=DDX39A PE=1 SV=2	49.098	5.68	327.816	33	4	1	10.0703	-0.547156	-0.374124	-0.314603
O00571	ATP-dependent RNA helicase DDX3X OS=Homo sapiens GN=DDX3X PE=1 SV=3	73.198	7.18	526.749	39	10	3	20.6949	-0.0538669	0.910304	1.10087
O15523	ATP-dependent RNA helicase DDX3Y OS=Homo sapiens GN=DDX3Y PE=1 SV=2	73.108	7.55	314.4	18	8	1	15.6061	1.02673	2.77116	2.74771
Q9H2U1	ATP-dependent RNA helicase DHX36 OS=Homo sapiens GN=DHX36 PE=1 SV=2	114.688	7.68	31.15	3	1	1	1.5873	0.257268	0.0818518	-0.538605
Q96TA2	ATP-dependent zinc metalloprotease YME1L1 OS=Homo sapiens GN=YME1L1 PE=1 SV=2	86.401	8.76	45.81	3	1	1	1.55239	0.48481	-0.179799	-1.27584
Q8NI60	Atypical kinase ADCK3, mitochondrial OS=Homo sapiens GN=ADCK3 PE=1 SV=1	71.904	6.99	318.696	14	4	4	12.5193	0.589631	-1.16262	-1.5386
Q9H1Y0	Autophagy protein 5 OS=Homo sapiens GN=ATG5 PE=1 SV=2	32.426	5.77	25.4	5	2	2	11.6364	-0.03827	0.479486	0.142885
P20160	Azurocidin OS=Homo sapiens GN=AZU1 PE=1 SV=3	26.869	9.5	252.515	15	2	2	17.9283	2.10882	4.0029	4.68089
P17213	Bactericidal permeability-increasing protein OS=Homo sapiens GN=BPI PE=1 SV=4	53.865	9.38	31.65	12	2	2	5.33881	3.93855	5.40263	5.26368
Q9UL15	BAG family molecular chaperone regulator 5 OS=Homo sapiens GN=BAG5 PE=1 SV=1	51.168	6.05	25.8282	3	1	1	2.68456	-0.990321	-2.52402	-2.68062
P02730	Band 3 anion transport protein OS=Homo sapiens GN=SLC4A1 PE=1 SV=3	101.727	5.19	124.173	7	4	4	7.02525	-1.85731	-0.596912	-2.47252
O43491	Band 4.1-like protein 2 OS=Homo sapiens GN=EPB41L2 PE=1 SV=1	112.519	5.44	176.83	20	10	10	13.3333	-0.0639832	-0.779701	-0.343145
Q9Y2J2	Band 4.1-like protein 3 OS=Homo sapiens GN=EPB41L3 PE=1 SV=2	120.603	5.19	50.0433	6	2	1	1.56394	-0.907025	0.145581	0.283397
O75531	Barrier-to-autointegration factor OS=Homo sapiens GN=BANF1 PE=1 SV=1	10.052	6.09	471.543	43	3	3	52.809	0.057123	-2.11426	-2.65946
P98160	Basement membrane-specific heparan sulfate proteoglycan core protein OS=Homo sapiens GN=HSPG2 PE=1 SV=4	468.532	6.51	9146.08	497	90	90	38.4423	-1.63324	-2.30313	-1.71115
Q7L1Q6	Basic leucine zipper and W2 domain-containing protein 1 OS=Homo sapiens GN=BZW1 PE=1 SV=1	48.013	5.92	94.8204	8	4	3	6.92124	0.287642	1.84674	1.88136
P35613	Basigin OS=Homo sapiens GN=BSG PE=1 SV=2	42.174	5.66	318.829	18	5	5	18.4416	-1.70883	-2.01719	-2.22184
P55061	Bax inhibitor 1 OS=Homo sapiens GN=TMBIM6 PE=1 SV=2	26.52	8.54	59.9006	2	1	1	3.79747	-0.502141	-0.30238	-1.48023
P51572	B-cell receptor-associated protein 31 OS=Homo sapiens GN=BCAP31 PE=1 SV=3	27.974	8.44	72.8805	14	6	6	19.9187	-0.788594	-0.131535	-0.595253
Q5TBC7	Bcl-2-like protein 15 OS=Homo sapiens GN=BCL2L15 PE=1 SV=1	17.714	4.41	93.9689	4	1	1	4.90798	-0.470399	-2.51702	-2.58441
O95395	Beta-1,3-galactosyl-O-glycosyl-glycoprotein beta-1,6-N-acetylglucosaminyltransferase 3 OS=Homo sapiens GN=GCNT3 PE=2 SV=1	50.831	8.25	28.03	2	1	1	1.82648	-2.55824	-3.13555	-2.81068
P15291	Beta-1,4-galactosyltransferase 1 OS=Homo sapiens GN=B4GALT1 PE=1 SV=5	43.892	8.65	64.3667	8	3	3	10.5528	-0.00107946	0.844535	0.393821
O60512	Beta-1,4-galactosyltransferase 3 OS=Homo sapiens GN=B4GALT3 PE=1 SV=2	43.9	9.25	28.87	2	1	1	3.05344	-0.679151	-1.20701	-1.1798
Q13884	Beta-1-syntrophin OS=Homo sapiens GN=SNTB1 PE=1 SV=3	58.025	8.63	95.233	4	2	2	8.55019	-0.117997	-0.807202	-0.190509
P02749	Beta-2-glycoprotein 1 OS=Homo sapiens GN=APOH PE=1 SV=3	38.273	7.97	631.566	37	6	6	33.913	-1.14399	-4.86716	-4.55154
P61769	Beta-2-microglobulin OS=Homo sapiens GN=B2M PE=1 SV=1	13.706	6.52	268.829	24	4	4	37.8151	-1.19003	-1.79127	-2.22962
P25098	Beta-adrenergic receptor kinase 1 OS=Homo sapiens GN=ADRBK1 PE=1 SV=2	79.522	7.28	102.065	8	2	2	2.75762	1.05349	1.38521	1.87154
P16278	Beta-galactosidase OS=Homo sapiens GN=GLB1 PE=1 SV=2	76.027	6.57	85.1917	6	3	3	5.31758	-0.865147	0.128376	0.49285
P08236	Beta-glucuronidase OS=Homo sapiens GN=GUSB PE=1 SV=2	74.685	7.02	70.7527	9	3	3	4.60829	-0.673977	0.467178	1.1086
P06865	Beta-hexosaminidase subunit alpha OS=Homo sapiens GN=HEXA PE=1 SV=2	60.664	5.16	45.9324	7	1	1	2.0794	-1.18266	-0.082893	-0.184198
P07686	Beta-hexosaminidase subunit beta OS=Homo sapiens GN=HEXB PE=1 SV=3	63.071	6.76	467.791	36	7	7	12.7698	0.11207	1.18154	0.871695
P55957	BH3-interacting domain death agonist OS=Homo sapiens GN=BID PE=1 SV=1	21.981	5.44	277.863	19	3	3	21.0256	1.15146	1.56158	0.90641
O43252	Bifunctional 3'-phosphoadenosine 5'-phosphosulfate synthase 1 OS=Homo sapiens GN=PAPSS1 PE=1 SV=2	70.788	6.86	107.06	6	2	1	4.16667	0.979351	0.485165	0.559427
O95340	Bifunctional 3'-phosphoadenosine 5'-phosphosulfate synthase 2 OS=Homo sapiens GN=PAPSS2 PE=1 SV=2	69.457	8.03	108.06	8	4	3	9.28339	-0.164405	0.479924	0.898107
Q13057	Bifunctional coenzyme A synthase OS=Homo sapiens GN=COASY PE=1 SV=4	62.29	6.99	51.4967	8	5	5	15.9574	-0.330858	0.382169	0.689527
P07814	Bifunctional glutamate/proline--tRNA ligase OS=Homo sapiens GN=EPRS PE=1 SV=5	170.483	7.33	335.978	40	17	17	14.2196	0.402303	0.212419	-0.0692536
Q96T60	Bifunctional polynucleotide phosphatase/kinase OS=Homo sapiens GN=PNKP PE=1 SV=1	57.04	8.46	87.87	3	1	1	3.26296	-0.155965	0.0621124	-0.831246
P31939	Bifunctional purine biosynthesis protein PURH OS=Homo sapiens GN=ATIC PE=1 SV=3	64.575	6.71	780.618	44	11	11	25.5068	0.586041	0.38404	0.772981
P21810	Biglycan OS=Homo sapiens GN=BGN PE=1 SV=2	41.628	7.52	1834.32	124	11	11	45.6522	-1.73373	-1.90552	-1.89475
P53004	Biliverdin reductase A OS=Homo sapiens GN=BLVRA PE=1 SV=2	33.407	6.44	229.905	6	1	1	3.37838	-0.542433	1.43864	0.747458
Q9Y6X5	Bis(5'-adenosyl)-triphosphatase ENPP4 OS=Homo sapiens GN=ENPP4 PE=1 SV=3	51.608	6.15	90.7825	9	2	2	5.29801	-0.51134	0.0527289	0.41143
Q9H3K6	BolA-like protein 2 OS=Homo sapiens GN=BOLA2 PE=1 SV=1	10.11	6.52	142.34	13	4	4	61.6279	1.18839	1.88838	2.03653
P13727	Bone marrow proteoglycan OS=Homo sapiens GN=PRG2 PE=1 SV=2	25.189	6.76	636.757	33	5	5	30.1802	-1.36519	-2.85387	-4.55154
Q10589	Bone marrow stromal antigen 2 OS=Homo sapiens GN=BST2 PE=1 SV=1	19.756	5.6	71.4	2	1	1	8.33333	-1.10633	-1.02214	-2.96658
P80723	Brain acid soluble protein 1 OS=Homo sapiens GN=BASP1 PE=1 SV=2	22.68	4.63	201.538	27	8	8	63.8767	0.023546	-0.21975	0.0511802
Q9UQB8	Brain-specific angiogenesis inhibitor 1-associated protein 2 OS=Homo sapiens GN=BAIAP2 PE=1 SV=1	60.83	8.9	73.01	2	1	1	3.07971	0.888429	2.40735	2.45888
O15382	Branched-chain-amino-acid aminotransferase, mitochondrial OS=Homo sapiens GN=BCAT2 PE=1 SV=2	44.259	8.65	171.984	12	5	5	13.7755	-0.477893	0.735134	0.312698
Q9P287	BRCA2 and CDKN1A-interacting protein OS=Homo sapiens GN=BCCIP PE=1 SV=1	35.957	4.61	330.997	13	3	3	13.0573	0.674561	1.50207	2.13193
O75363	Breast carcinoma-amplified sequence 1 OS=Homo sapiens GN=BCAS1 PE=1 SV=2	61.671	5.1	74.8939	4	3	3	6.16438	1.46306	0.0615277	1.08919
Q9Y6D6	Brefeldin A-inhibited guanine nucleotide-exchange protein 1 OS=Homo sapiens GN=ARFGEF1 PE=1 SV=2	208.634	5.85	24.9	3	2	1	1.08167	-0.471894	0.526848	0.109881
Q5TH69	Brefeldin A-inhibited guanine nucleotide-exchange protein 3 OS=Homo sapiens GN=ARFGEF3 PE=1 SV=3	240.498	5.82	26.14	2	1	1	0.551217	1.47436	1.14199	1.05118
Q96CX2	BTB/POZ domain-containing protein KCTD12 OS=Homo sapiens GN=KCTD12 PE=1 SV=1	35.679	5.64	150.049	10	3	3	10.7692	-0.436417	1.0269	1.06449
Q4G0X4	BTB/POZ domain-containing protein KCTD21 OS=Homo sapiens GN=KCTD21 PE=1 SV=1	29.624	6.54	32.8	3	1	1	2.69231		5.40263	5.26368
P11586	C-1-tetrahydrofolate synthase, cytoplasmic OS=Homo sapiens GN=MTHFD1 PE=1 SV=3	101.495	7.3	1546.86	90	19	19	28.1283	0.946133	0.495158	0.0933519
P04003	C4b-binding protein alpha chain OS=Homo sapiens GN=C4BPA PE=1 SV=2	66.989	7.3	275.893	20	8	8	15.0754	-0.737325	0.846572	1.48733
P20851	C4b-binding protein beta chain OS=Homo sapiens GN=C4BPB PE=1 SV=1	28.338	5.14	71.8	3	1	1	3.57143	0	1.1604	1.71878
P27708	CAD protein OS=Homo sapiens GN=CAD PE=1 SV=3	242.829	6.46	623.642	30	11	10	7.77528	0.279664	0.433231	0.383661
P12830	Cadherin-1 OS=Homo sapiens GN=CDH1 PE=1 SV=3	97.396	4.73	66.79	5	3	3	7.25624	-0.588744	-0.319794	0.254883
Q12864	Cadherin-17 OS=Homo sapiens GN=CDH17 PE=2 SV=3	92.162	5.14	812.846	58	15	15	27.1635	-0.328146	-2.6071	-2.23744
Q99653	Calcineurin B homologous protein 1 OS=Homo sapiens GN=CHP1 PE=1 SV=3	22.442	5.1	139.913	13	5	5	36.4103	-1.62323	-1.98301	-1.37298
P63098	Calcineurin subunit B type 1 OS=Homo sapiens GN=PPP3R1 PE=1 SV=2	19.288	4.81	52.2	6	2	2	17.6471	0.627142	-0.416666	0.758967
Q8IWX8	Calcium homeostasis endoplasmic reticulum protein OS=Homo sapiens GN=CHERP PE=1 SV=3	103.637	9.04	39.49	4	2	2	2.72926	0.907538	-0.673685	-0.879373
Q8NE86	Calcium uniporter protein, mitochondrial OS=Homo sapiens GN=MCU PE=1 SV=1	39.842	8.65	181.36	14	5	5	15.9544	-1.32409	-2.4825	-3.1512
Q9BPX6	Calcium uptake protein 1, mitochondrial OS=Homo sapiens GN=MICU1 PE=1 SV=1	54.316	8.41	28.18	4	2	2	6.30252	-0.894936	-0.598759	-0.578603
Q8IYU8	Calcium uptake protein 2, mitochondrial OS=Homo sapiens GN=MICU2 PE=1 SV=2	49.634	9.09	54.91	2	1	1	3.45622	-0.843687	-0.66012	-0.124372
Q13557	Calcium/calmodulin-dependent protein kinase type II subunit delta OS=Homo sapiens GN=CAMK2D PE=1 SV=3	56.334	7.25	386.697	33	6	4	15.0301	-0.158372	-0.850562	-0.0496169
Q13555	Calcium/calmodulin-dependent protein kinase type II subunit gamma OS=Homo sapiens GN=CAMK2G PE=1 SV=3	62.57	7.83	249.244	23	4	2	9.49821	-1.08558	-0.82439	-0.463317
A8K7I4	Calcium-activated chloride channel regulator 1 OS=Homo sapiens GN=CLCA1 PE=1 SV=3	100.163	6.37	1952.2	110	19	18	30.744	-1.08329	-3.5488	-3.79137
Q14CN2	Calcium-activated chloride channel regulator 4 OS=Homo sapiens GN=CLCA4 PE=1 SV=2	101.219	5.47	274.07	13	5	4	5.87595	-3.59037	-3.56316	-3.90302
O75746	Calcium-binding mitochondrial carrier protein Aralar1 OS=Homo sapiens GN=SLC25A12 PE=1 SV=2	74.715	8.38	244.889	23	6	4	10.0295	-1.0141	-0.55686	-1.08504
Q9UJS0	Calcium-binding mitochondrial carrier protein Aralar2 OS=Homo sapiens GN=SLC25A13 PE=1 SV=2	74.129	8.62	360.463	35	7	5	14.3704	-0.616599	-1.17084	-1.25982
Q6NUK1	Calcium-binding mitochondrial carrier protein SCaMC-1 OS=Homo sapiens GN=SLC25A24 PE=1 SV=2	53.32	6.33	933.494	62	14	14	39.413	-0.777453	-1.05473	-1.77231
Q9Y376	Calcium-binding protein 39 OS=Homo sapiens GN=CAB39 PE=1 SV=1	39.844	6.89	41.5937	4	2	2	6.45161	-0.81873	1.20926	0.790391
Q9Y2V2	Calcium-regulated heat stable protein 1 OS=Homo sapiens GN=CARHSP1 PE=1 SV=2	15.882	8.21	220.4	10	2	2	18.3673	1.5705	-2.21833	-2.5483
Q9HB71	Calcyclin-binding protein OS=Homo sapiens GN=CACYBP PE=1 SV=2	26.194	8.25	46.64	4	2	2	14.0351	0.961176	2.20807	2.84023
Q05682	Caldesmon OS=Homo sapiens GN=CALD1 PE=1 SV=3	93.175	5.66	444.241	33	12	12	18.285	-0.196195	-0.136893	0.772008
Q96JQ2	Calmin OS=Homo sapiens GN=CLMN PE=1 SV=1	111.582	4.94	41.2594	2	1	1	0.998004	-0.0764447	-1.29263	-0.779906
P62158	Calmodulin OS=Homo sapiens GN=CALM1 PE=1 SV=2	16.827	4.22	2835.77	141	5	5	61.745	0.543735	0.382169	1.26507
P27824	Calnexin OS=Homo sapiens GN=CANX PE=1 SV=2	67.526	4.6	1584.15	102	15	15	30.9122	0.542994	0.239035	0.346656
P04632	Calpain small subunit 1 OS=Homo sapiens GN=CAPNS1 PE=1 SV=1	28.298	5.2	319.49	17	4	4	31.7164	-0.250357	-0.0661845	-0.0291124
P07384	Calpain-1 catalytic subunit OS=Homo sapiens GN=CAPN1 PE=1 SV=1	81.838	5.67	285.073	35	8	8	13.0252	-0.841752	-0.112937	-0.25916
P17655	Calpain-2 catalytic subunit OS=Homo sapiens GN=CAPN2 PE=1 SV=6	79.945	4.98	146.124	24	6	6	10.8571	-0.638269	0.31213	0.553397
O15484	Calpain-5 OS=Homo sapiens GN=CAPN5 PE=1 SV=2	73.123	7.64	225.437	15	6	6	15.625	-1.18266	-1.56496	-1.90094
P20810	Calpastatin OS=Homo sapiens GN=CAST PE=1 SV=4	76.526	5.07	93.165	12	6	6	13.2768	0.631328	0.651744	1.53324
P51911	Calponin-1 OS=Homo sapiens GN=CNN1 PE=1 SV=2	33.15	9.07	490.069	47	10	10	35.6902	-2.04049	-1.88058	-1.17729
Q99439	Calponin-2 OS=Homo sapiens GN=CNN2 PE=1 SV=4	33.675	7.33	668.098	59	6	5	23.9482	0.747073	2.06021	2.45837
Q15417	Calponin-3 OS=Homo sapiens GN=CNN3 PE=1 SV=1	36.391	6.05	178.505	14	4	3	16.1094	0.27432	0.863442	0.638103
P27797	Calreticulin OS=Homo sapiens GN=CALR PE=1 SV=1	48.112	4.44	1484.87	156	17	17	60.4317	0.130916	-0.309169	-0.542636
P22676	Calretinin OS=Homo sapiens GN=CALB2 PE=2 SV=2	31.52	5.15	90.7851	4	2	2	7.01107	-2.15116	-2.06746	0.416422
O43852	Calumenin OS=Homo sapiens GN=CALU PE=1 SV=2	37.084	4.64	160.611	9	5	5	19.0476	0.694034	0.897257	1.34163
P22612	cAMP-dependent protein kinase catalytic subunit gamma OS=Homo sapiens GN=PRKACG PE=1 SV=3	40.409	8.59	30.71	3	2	2	8.26211	-1.48694	-0.122206	-0.521001
P13861	cAMP-dependent protein kinase type II-alpha regulatory subunit OS=Homo sapiens GN=PRKAR2A PE=1 SV=2	45.49	5.07	527.411	32	8	6	28.2178	0.00967894	-0.309169	0.75536
P31323	cAMP-dependent protein kinase type II-beta regulatory subunit OS=Homo sapiens GN=PRKAR2B PE=1 SV=3	46.273	4.92	254.273	16	3	1	10.7656	0.332036	-0.312197	-0.567061
O15438	Canalicular multispecific organic anion transporter 2 OS=Homo sapiens GN=ABCC3 PE=1 SV=3	169.234	7.2	46.3875	3	1	1	0.654879	-1.94599	-2.7232	-2.90302
Q9BSD7	Cancer-related nucleoside-triphosphatase OS=Homo sapiens GN=NTPCR PE=1 SV=1	20.7	9.54	137.25	9	4	4	30.5263	0.158248	-1.44879	-1.21153
Q9UDT6	CAP-Gly domain-containing linker protein 2 OS=Homo sapiens GN=CLIP2 PE=1 SV=1	115.767	6.73	45.9459	5	2	2	2.58126	0.594641	0.138945	0.453727
Q14444	Caprin-1 OS=Homo sapiens GN=CAPRIN1 PE=1 SV=2	78.318	5.25	195.317	14	5	5	11.1425	1.01075	1.44516	1.80299
Q6JBY9	CapZ-interacting protein OS=Homo sapiens GN=RCSD1 PE=1 SV=1	44.477	5.4	30.23	2	1	1	4.56731	-1.10401	1.30424	2.05425
P31327	Carbamoyl-phosphate synthase [ammonia], mitochondrial OS=Homo sapiens GN=CPS1 PE=1 SV=2	164.835	6.74	302.233	13	4	3	3.33333	-0.813031	0.891676	0.701164
P00915	Carbonic anhydrase 1 OS=Homo sapiens GN=CA1 PE=1 SV=2	28.852	7.12	174.246	14	3	3	19.1571	-1.24268	-0.157846	-1.68953
O43570	Carbonic anhydrase 12 OS=Homo sapiens GN=CA12 PE=1 SV=1	39.426	7.23	248.813	13	2	2	9.03955	-0.925352	-3.53459	-4.38018
P00918	Carbonic anhydrase 2 OS=Homo sapiens GN=CA2 PE=1 SV=2	29.228	7.4	275.094	27	5	5	30	-1.86515	-2.27332	-1.14874
P22748	Carbonic anhydrase 4 OS=Homo sapiens GN=CA4 PE=1 SV=2	35.01	7.83	120.318	12	5	5	18.9103	-2.79233	-2.93555	-2.45114
P16152	Carbonyl reductase [NADPH] 1 OS=Homo sapiens GN=CBR1 PE=1 SV=3	30.356	8.32	620.624	36	7	7	32.491	-0.188796	0.208727	-0.22637
Q8N4T8	Carbonyl reductase family member 4 OS=Homo sapiens GN=CBR4 PE=1 SV=3	25.285	9.33	233.02	10	3	3	19.8312	0.216058	-2.39644	-2.03081
Q6UWW8	Carboxylesterase 3 OS=Homo sapiens GN=CES3 PE=1 SV=1	62.242	5.62	136.989	8	3	3	9.98249	-0.461456	-1.79975	-1.90925
Q96DG6	Carboxymethylenebutenolidase homolog OS=Homo sapiens GN=CMBL PE=1 SV=1	28.03	7.18	97.854	19	3	3	10.6122	-0.606707	-0.4347	0.886761
O75976	Carboxypeptidase D OS=Homo sapiens GN=CPD PE=1 SV=2	152.835	6.05	238.836	17	4	4	2.75362	0.866107	0.53908	0.909659
P14384	Carboxypeptidase M OS=Homo sapiens GN=CPM PE=1 SV=2	50.481	7.36	81.0159	2	1	1	2.0316	-1.28675	-0.715161	-3.06519
P13688	Carcinoembryonic antigen-related cell adhesion molecule 1 OS=Homo sapiens GN=CEACAM1 PE=1 SV=2	57.525	5.97	147.75	8	2	2	6.27376	-2.64332	-4.04714	-3.02403
P06731	Carcinoembryonic antigen-related cell adhesion molecule 5 OS=Homo sapiens GN=CEACAM5 PE=1 SV=3	76.747	5.92	2051.83	96	5	4	12.8205	-0.359644	-1.13555	-0.839156
P40199	Carcinoembryonic antigen-related cell adhesion molecule 6 OS=Homo sapiens GN=CEACAM6 PE=1 SV=3	37.172	5.82	413.848	30	4	3	21.5116	0.570866	1.5688	3.16097
Q14002	Carcinoembryonic antigen-related cell adhesion molecule 7 OS=Homo sapiens GN=CEACAM7 PE=1 SV=1	29.361	5.54	335.351	17	2	2	12.4528	-2.05387	-3.25865	-3.91133
P31997	Carcinoembryonic antigen-related cell adhesion molecule 8 OS=Homo sapiens GN=CEACAM8 PE=1 SV=2	38.13	7.39	93.2364	6	1	1	2.5788	3.86433	5.36404	5.26368
P43155	Carnitine O-acetyltransferase OS=Homo sapiens GN=CRAT PE=1 SV=5	70.812	8.44	42.2433	5	2	2	4.79233	-0.973273	-0.568578	-1.04561
P50416	Carnitine O-palmitoyltransferase 1, liver isoform OS=Homo sapiens GN=CPT1A PE=1 SV=2	88.311	8.65	91.19	7	4	4	6.59767	-2.30263	-2.46218	-2.62145
P23786	Carnitine O-palmitoyltransferase 2, mitochondrial OS=Homo sapiens GN=CPT2 PE=1 SV=2	73.73	8.18	619.796	47	9	9	21.2766	-0.626561	-0.976994	-1.29747
Q8N4J0	Carnosine N-methyltransferase OS=Homo sapiens GN=CARNMT1 PE=1 SV=1	47.155	6.32	55.6165	2	1	1	2.68949	0.90004	2.45721	1.71878
O75718	Cartilage-associated protein OS=Homo sapiens GN=CRTAP PE=1 SV=1	46.532	5.73	24.45	4	1	1	1.99501	0.011821	0.993578	0.0350425
P48729	Casein kinase I isoform alpha OS=Homo sapiens GN=CSNK1A1 PE=1 SV=2	38.89	9.57	69.2426	6	2	2	6.23145	-1.06737	-0.13958	-0.105168
Q9Y6M4	Casein kinase I isoform gamma-3 OS=Homo sapiens GN=CSNK1G3 PE=1 SV=2	51.356	9.22	107.793	6	2	2	4.02685	-0.788594	-0.202092	-0.359406
P68400	Casein kinase II subunit alpha OS=Homo sapiens GN=CSNK2A1 PE=1 SV=1	45.115	7.74	97.2109	15	4	3	15.0895	-0.777453	-0.753744	-1.44509
P19784	Casein kinase II subunit alpha' OS=Homo sapiens GN=CSNK2A2 PE=1 SV=1	41.187	8.56	96.9997	14	2	1	6	-1.13212	-0.541678	-0.873269
P67870	Casein kinase II subunit beta OS=Homo sapiens GN=CSNK2B PE=1 SV=1	24.926	5.55	312.243	16	4	4	23.2558	0.215129	0.146684	-0.0680911
Q9H078	Caseinolytic peptidase B protein homolog OS=Homo sapiens GN=CLPB PE=1 SV=1	78.68	9.01	109.76	2	1	1	2.82885	0.378429	-2.19859	-2.75724
Q96LW7	Caspase recruitment domain-containing protein 19 OS=Homo sapiens GN=CARD19 PE=1 SV=1	25.573	9.2	103.584	9	3	3	11.4035	-0.467412	-2.69526	-2.50676
P29466	Caspase-1 OS=Homo sapiens GN=CASP1 PE=1 SV=1	45.129	5.91	176.279	17	6	6	21.0396	-0.468904	0.124463	-0.5378
P42574	Caspase-3 OS=Homo sapiens GN=CASP3 PE=1 SV=2	31.587	6.54	54.9495	6	2	2	7.94224	-0.523697	-0.802937	-1.65422
Q9BXW7	Cat eye syndrome critical region protein 5 OS=Homo sapiens GN=CECR5 PE=1 SV=1	46.292	8.13	145.38	6	2	2	8.74704	0.952838	1.01125	0.872301
P04040	Catalase OS=Homo sapiens GN=CAT PE=1 SV=3	59.719	7.39	768.772	59	12	12	29.0323	-0.847565	-1.01226	-0.758182
Q86VU5	Catechol O-methyltransferase domain-containing protein 1 OS=Homo sapiens GN=COMTD1 PE=1 SV=1	28.79	8.38	101.194	5	1	1	3.05344	-0.403216	0.0904752	-0.348074
P21964	Catechol O-methyltransferase OS=Homo sapiens GN=COMT PE=1 SV=2	30.018	5.47	248.922	20	6	6	40.5904	-0.164405	-1.90781	-1.84015
P35221	Catenin alpha-1 OS=Homo sapiens GN=CTNNA1 PE=1 SV=1	100.009	6.29	1673.59	115	24	19	37.5276	0.816115	-0.45966	0.262295
P26232	Catenin alpha-2 OS=Homo sapiens GN=CTNNA2 PE=1 SV=5	105.247	5.71	404.563	31	6	1	7.66002	1.52736	1.72797	2.1706
P35222	Catenin beta-1 OS=Homo sapiens GN=CTNNB1 PE=1 SV=1	85.442	5.86	1424.45	62	13	10	21.1268	0.199239	-1.19439	-0.868201
O60716	Catenin delta-1 OS=Homo sapiens GN=CTNND1 PE=1 SV=1	108.103	6.23	1158.48	67	16	16	22.9339	0.0684869	-2.53459	-2.36297
P49913	Cathelicidin antimicrobial peptide OS=Homo sapiens GN=CAMP PE=1 SV=1	19.289	9.41	437.615	28	6	6	20.5882	1.31955	2.8595	4.54219
P07858	Cathepsin B OS=Homo sapiens GN=CTSB PE=1 SV=3	37.797	6.3	567.152	43	6	6	27.7286	-0.0572311	0.372302	0.895726
P07339	Cathepsin D OS=Homo sapiens GN=CTSD PE=1 SV=1	44.524	6.54	1602.08	97	12	12	40.534	-0.457006	-1.14362	-0.934449
P14091	Cathepsin E OS=Homo sapiens GN=CTSE PE=1 SV=2	43.284	4.86	204.124	13	1	1	1.99501	0.811204	3.04698	5.26368
P08311	Cathepsin G OS=Homo sapiens GN=CTSG PE=1 SV=2	28.819	11.19	1170.63	60	7	7	33.3333	-1.91311	-1.54346	-1.28662
P07711	Cathepsin L1 OS=Homo sapiens GN=CTSL PE=1 SV=2	37.54	5.45	90.4467	3	1	1	4.2042	-0.905003	-2.36466	-3.52578
P25774	Cathepsin S OS=Homo sapiens GN=CTSS PE=1 SV=3	37.471	8.34	87.09	5	3	3	13.5952	-0.119169	0.592267	0.865929
P20645	Cation-dependent mannose-6-phosphate receptor OS=Homo sapiens GN=M6PR PE=1 SV=1	30.973	5.83	51.2116	3	3	3	14.8014	-0.645003	-0.872741	-0.786583
P11717	Cation-independent mannose-6-phosphate receptor OS=Homo sapiens GN=IGF2R PE=1 SV=3	274.199	5.94	215.673	10	3	3	1.52549	-0.389017	0.111528	0.26921
Q03135	Caveolin-1 OS=Homo sapiens GN=CAV1 PE=1 SV=4	20.458	6.02	48.4	4	1	1	7.86517	-0.712358	-2.19299	-2.46638
Q96Q11	CCA tRNA nucleotidyltransferase 1, mitochondrial OS=Homo sapiens GN=TRNT1 PE=1 SV=2	50.096	8.1	49.5635	3	1	1	1.84332	0.984268	1.28834	1.1323
Q03701	CCAAT/enhancer-binding protein zeta OS=Homo sapiens GN=CEBPZ PE=1 SV=3	120.898	5.94	83.2567	3	1	1	1.04364	0.606029	-0.210541	-1.16605
A5YKK6	CCR4-NOT transcription complex subunit 1 OS=Homo sapiens GN=CNOT1 PE=1 SV=2	266.768	7.11	67.4065	5	3	3	1.59933	-0.206119	1.41938	1.53017
P48509	CD151 antigen OS=Homo sapiens GN=CD151 PE=1 SV=3	28.276	7.47	26.67	5	2	2	7.50988	0.741275	-0.0159551	-0.520206
Q13740	CD166 antigen OS=Homo sapiens GN=ALCAM PE=1 SV=2	65.061	6.25	89.5449	11	3	3	8.23328	0.133869	-0.370175	-0.626571
Q9Y5K6	CD2-associated protein OS=Homo sapiens GN=CD2AP PE=1 SV=1	71.407	6.4	172.308	13	3	3	5.16432	0.761785	0.432326	0.698093
P16070	CD44 antigen OS=Homo sapiens GN=CD44 PE=1 SV=3	81.487	5.33	492.118	31	5	5	5.92992	-0.0217441	-0.0579023	1.01872
P09326	CD48 antigen OS=Homo sapiens GN=CD48 PE=1 SV=2	27.665	8.07	90.2767	10	2	2	9.87654	-1.39326	-4.09849	-4.47559
P13987	CD59 glycoprotein OS=Homo sapiens GN=CD59 PE=1 SV=1	14.168	6.48	428.231	32	4	4	25	-0.876989	-1.77656	-1.93233
P08962	CD63 antigen OS=Homo sapiens GN=CD63 PE=1 SV=2	25.619	7.81	74.48	2	1	1	9.2437	-0.476391	-2.92161	-3.2532
P60033	CD81 antigen OS=Homo sapiens GN=CD81 PE=1 SV=1	25.792	5.29	183.56	20	3	3	25	-1.26584	-2.24701	-2.68418
P21926	CD9 antigen OS=Homo sapiens GN=CD9 PE=1 SV=4	25.399	7.15	475.075	19	3	3	20.614	0.0899362	-1.83415	-2.52578
P48960	CD97 antigen OS=Homo sapiens GN=CD97 PE=1 SV=4	91.809	6.87	320.342	25	7	5	12.3353	-0.311981	-1.86939	-1.43307
Q15642	Cdc42-interacting protein 4 OS=Homo sapiens GN=TRIP10 PE=1 SV=3	68.31	5.73	146.98	9	2	2	4.49251	-0.882947	0.842154	1.75108
Q9NZ45	CDGSH iron-sulfur domain-containing protein 1 OS=Homo sapiens GN=CISD1 PE=1 SV=1	12.191	9.09	125.41	10	3	3	36.1111	0.233602	-1.49966	-2.38306
Q8N5K1	CDGSH iron-sulfur domain-containing protein 2 OS=Homo sapiens GN=CISD2 PE=1 SV=1	15.268	9.61	402.502	25	4	4	37.037	0.317389	-1.46218	-1.52259
P0C7P0	CDGSH iron-sulfur domain-containing protein 3, mitochondrial OS=Homo sapiens GN=CISD3 PE=1 SV=1	14.206	10.55	39.95	2	1	1	6.29921	-0.345865	-3.45882	-4.55154
Q96JB5	CDK5 regulatory subunit-associated protein 3 OS=Homo sapiens GN=CDK5RAP3 PE=1 SV=2	56.885	4.75	57.3447	5	3	3	6.52174	-0.0130071	-0.326666	0.313144
Q9NXV6	CDKN2A-interacting protein OS=Homo sapiens GN=CDKN2AIP PE=1 SV=3	61.088	9.01	39.95	2	2	2	6.2069	-3.75543	-1.08031	-1.99945
Q8N163	Cell cycle and apoptosis regulator protein 2 OS=Homo sapiens GN=CCAR2 PE=1 SV=2	102.838	5.22	366.739	22	7	7	9.31744	0.549644	0	0.182006
Q9NV96	Cell cycle control protein 50A OS=Homo sapiens GN=TMEM30A PE=1 SV=1	40.658	8.59	71.5112	5	2	2	9.14127	-0.684344	-1.12487	-1.36297
P60953	Cell division control protein 42 homolog OS=Homo sapiens GN=CDC42 PE=1 SV=2	21.245	6.55	391.952	31	8	7	58.6387	-0.219877	-0.868278	-1.16729
Q99459	Cell division cycle 5-like protein OS=Homo sapiens GN=CDC5L PE=1 SV=2	92.194	8.18	40.52	5	2	2	3.11721	3.8233	2.17817	3.9784
Q8IX12	Cell division cycle and apoptosis regulator protein 1 OS=Homo sapiens GN=CCAR1 PE=1 SV=2	132.739	5.76	105.772	8	3	3	3.47826	2.1597	2.15944	2.42264
Q9UJX2	Cell division cycle protein 23 homolog OS=Homo sapiens GN=CDC23 PE=1 SV=3	68.79	7.02	64.2119	4	1	1	1.67504	1.67118	0.1267	-0.690429
Q99795	Cell surface A33 antigen OS=Homo sapiens GN=GPA33 PE=1 SV=1	35.609	4.93	693.658	53	9	9	36.6771	-0.723006	-2.77656	-3.34596
P43121	Cell surface glycoprotein MUC18 OS=Homo sapiens GN=MCAM PE=1 SV=2	71.563	5.76	380.094	30	6	6	11.9195	-1.70179	-1.98301	-1.74048
P62633	Cellular nucleic acid-binding protein OS=Homo sapiens GN=CNBP PE=1 SV=1	19.45	7.71	27.79	2	1	1	6.77966	0.307832	0.839428	1.33879
P41208	Centrin-2 OS=Homo sapiens GN=CETN2 PE=1 SV=1	19.726	5	26.8	4	3	3	24.4186	0.883758	0.714455	1.33988
Q7Z7A1	Centriolin OS=Homo sapiens GN=CNTRL PE=1 SV=2	268.72	5.55	44.0669	3	1	1	0.344086		5.40263	5.26368
Q9UPN4	Centrosomal protein of 131 kDa OS=Homo sapiens GN=CEP131 PE=1 SV=3	122.075	8.69	96.53	5	3	3	3.78578	0.0807827	0.721874	2.05225
Q5JTW2	Centrosomal protein of 78 kDa OS=Homo sapiens GN=CEP78 PE=1 SV=1	76.348	8.18	32.607	2	1	1	1.30624	0.661658	1.73201	2.26852
O75503	Ceroid-lipofuscinosis neuronal protein 5 OS=Homo sapiens GN=CLN5 PE=1 SV=2	41.47	7.4	42.0533	4	1	1	2.51397	-0.128575	1.13144	1.02962
P00450	Ceruloplasmin OS=Homo sapiens GN=CP PE=1 SV=1	122.128	5.72	151.154	15	4	4	6.85446	-1.34586	-0.423198	0.081877
Q9UQN3	Charged multivesicular body protein 2b OS=Homo sapiens GN=CHMP2B PE=1 SV=1	23.891	8.76	179.562	7	1	1	4.69484	0.599635	1.03616	1.30823
Q9Y3E7	Charged multivesicular body protein 3 OS=Homo sapiens GN=CHMP3 PE=1 SV=3	25.057	5.12	37.8288	7	1	1	5.40541	0.38588	-2.50311	-3.23222
Q9BY43	Charged multivesicular body protein 4a OS=Homo sapiens GN=CHMP4A PE=1 SV=3	25.083	4.7	448.734	16	4	4	26.5766	1.44137	0.883098	1.42429
Q9H444	Charged multivesicular body protein 4b OS=Homo sapiens GN=CHMP4B PE=1 SV=1	24.935	4.82	730.373	35	5	5	24.5536	0.565772	-0.426475	-0.0950691
P40879	Chloride anion exchanger OS=Homo sapiens GN=SLC26A3 PE=1 SV=1	84.451	8.69	90.7154	6	2	2	2.74869	-4.00974	-4.36152	-4.88653
O00299	Chloride intracellular channel protein 1 OS=Homo sapiens GN=CLIC1 PE=1 SV=4	26.906	5.17	954.037	59	9	8	57.6763	0.295576	0.513657	0.672588
Q9Y696	Chloride intracellular channel protein 4 OS=Homo sapiens GN=CLIC4 PE=1 SV=4	28.754	5.59	58.92	5	2	1	7.90514	-1.493	-0.4825	0.226267
Q8NE62	Choline dehydrogenase, mitochondrial OS=Homo sapiens GN=CHDH PE=1 SV=2	65.317	8.28	87.6033	17	4	4	10.2694	0.513818	-1.79127	-1.56624
Q8IWA5	Choline transporter-like protein 2 OS=Homo sapiens GN=SLC44A2 PE=1 SV=3	80.071	8.57	135.037	6	3	3	6.37394	-0.539294	0.156573	0.395086
Q9Y6K0	Choline/ethanolaminephosphotransferase 1 OS=Homo sapiens GN=CEPT1 PE=1 SV=1	46.523	8.21	50.8	7	1	1	2.64423	-1.50827	-0.503111	-1.72208
P49585	Choline-phosphate cytidylyltransferase A OS=Homo sapiens GN=PCYT1A PE=1 SV=2	41.705	7.25	441.577	24	3	3	13.079	0.405565	-0.213368	-0.483322
Q6UVK1	Chondroitin sulfate proteoglycan 4 OS=Homo sapiens GN=CSPG4 PE=1 SV=2	250.382	5.47	133.89	5	2	2	1.89492	-1.14161	-2.9782	-2.94508
Q8IXM2	Chromatin complexes subunit BAP18 OS=Homo sapiens GN=BAP18 PE=1 SV=1	17.889	7.33	24.03	3	1	1	8.13953	0.897726	-1.29562	-0.58857
Q13185	Chromobox protein homolog 3 OS=Homo sapiens GN=CBX3 PE=1 SV=4	20.798	5.33	262.181	27	7	7	43.7158	1.28985	1.58842	1.58163
P45973	Chromobox protein homolog 5 OS=Homo sapiens GN=CBX5 PE=1 SV=1	22.211	5.86	42.6171	9	3	3	17.801	0.497095	1.24084	1.26045
P23946	Chymase OS=Homo sapiens GN=CMA1 PE=1 SV=1	27.307	9.29	531.301	37	10	10	54.251	-3.57743	-3.5923	-3.78372
Q9P2M7	Cingulin OS=Homo sapiens GN=CGN PE=1 SV=2	136.304	5.54	150.048	14	7	7	8.43776	-0.280185	-0.243396	0.50618
O75390	Citrate synthase, mitochondrial OS=Homo sapiens GN=CS PE=1 SV=2	51.68	8.32	605.208	47	8	8	18.2403	-0.988179	-0.1242	-0.469443
O60271	C-Jun-amino-terminal kinase-interacting protein 4 OS=Homo sapiens GN=SPAG9 PE=1 SV=4	146.115	5.15	142.933	12	3	3	2.42241	0.606738	0.324367	0.771034
Q00610	Clathrin heavy chain 1 OS=Homo sapiens GN=CLTC PE=1 SV=5	191.493	5.69	3474.68	211	45	45	36.3582	-0.975393	-0.478243	-1.29611
Q14677	Clathrin interactor 1 OS=Homo sapiens GN=CLINT1 PE=1 SV=1	68.216	6.42	128.642	9	4	4	9.12	1.09903	-0.020281	0.173185
P09496	Clathrin light chain A OS=Homo sapiens GN=CLTA PE=1 SV=1	27.06	4.51	209.398	9	2	2	6.04839	1.17555	-3.19579	-3.22184
P09497	Clathrin light chain B OS=Homo sapiens GN=CLTB PE=1 SV=1	25.175	4.64	200.897	12	3	3	13.1004	0.893085	-1.40127	-1.67353
Q10570	Cleavage and polyadenylation specificity factor subunit 1 OS=Homo sapiens GN=CPSF1 PE=1 SV=2	160.782	6.4	32.819	2	2	2	1.3167	0.975515	2.39441	2.7301
O43809	Cleavage and polyadenylation specificity factor subunit 5 OS=Homo sapiens GN=NUDT21 PE=1 SV=1	26.211	8.82	261.438	23	4	4	18.9427	-0.280185	1.83173	1.5246
Q16630	Cleavage and polyadenylation specificity factor subunit 6 OS=Homo sapiens GN=CPSF6 PE=1 SV=2	59.173	7.15	206.829	14	4	4	11.4338	0.338877	1.10644	1.28317
Q8N684	Cleavage and polyadenylation specificity factor subunit 7 OS=Homo sapiens GN=CPSF7 PE=1 SV=1	52.018	8	162.434	10	4	4	10.4034	1.33674	2.08918	2.31493
P33240	Cleavage stimulation factor subunit 2 OS=Homo sapiens GN=CSTF2 PE=1 SV=1	60.92	6.83	50.81	2	2	2	4.85269	1.5882	1.36805	2.20719
O96005	Cleft lip and palate transmembrane protein 1 OS=Homo sapiens GN=CLPTM1 PE=1 SV=1	76.048	6.3	31	2	1	1	1.49477	-0.998921	-0.856075	-1.69491
Q96KA5	Cleft lip and palate transmembrane protein 1-like protein OS=Homo sapiens GN=CLPTM1L PE=1 SV=1	62.189	8.56	67.8288	6	3	3	7.80669	-2.13212	-3.84946	-3.23222
Q7Z460	CLIP-associating protein 1 OS=Homo sapiens GN=CLASP1 PE=1 SV=1	169.346	9.03	64.9843	2	1	1	0.780234	-0.204875	0.603959	0.88796
O75153	Clustered mitochondria protein homolog OS=Homo sapiens GN=CLUH PE=1 SV=2	146.577	6.13	101.544	9	3	3	3.20856	-0.6757	0.324367	-0.141388
P10909	Clusterin OS=Homo sapiens GN=CLU PE=1 SV=1	52.461	6.27	322.657	20	7	7	20.7127	-1.12269	-0.531057	1.06104
Q8IY22	C-Maf-inducing protein OS=Homo sapiens GN=CMIP PE=1 SV=3	86.275	6.7	46.3944	3	1	1	1.16429	0.0828218	0.722614	-0.302932
Q99417	C-Myc-binding protein OS=Homo sapiens GN=MYCBP PE=1 SV=3	11.959	5.91	77.5229	9	3	3	47.5728	1.25229	0.73843	1.34295
Q14019	Coactosin-like protein OS=Homo sapiens GN=COTL1 PE=1 SV=3	15.935	5.67	72.0554	5	2	2	17.6056	-0.0787221	1.78628	1.77638
P00740	Coagulation factor IX OS=Homo sapiens GN=F9 PE=1 SV=2	51.745	5.47	148.64	5	1	1	1.95228	-1.25293	0.0841564	1.80775
P00488	Coagulation factor XIII A chain OS=Homo sapiens GN=F13A1 PE=1 SV=4	83.215	6.09	284.322	30	5	5	9.83607	-2.71236	-2.06491	-3.18609
P53621	Coatomer subunit alpha OS=Homo sapiens GN=COPA PE=1 SV=2	138.258	7.66	1160.55	73	17	17	20.5882	-0.386193	-0.288151	-0.268476
P53618	Coatomer subunit beta OS=Homo sapiens GN=COPB1 PE=1 SV=3	107.074	6.05	435.727	34	15	15	23.1899	-0.57904	-0.589547	-0.999446
P35606	Coatomer subunit beta' OS=Homo sapiens GN=COPB2 PE=1 SV=2	102.422	5.27	304.521	14	5	5	7.83664	-0.188796	0.154381	-0.745117
P48444	Coatomer subunit delta OS=Homo sapiens GN=ARCN1 PE=1 SV=1	57.174	6.21	306.698	42	8	8	15.8513	0.376767	0.827097	0.543164
Q9Y678	Coatomer subunit gamma-1 OS=Homo sapiens GN=COPG1 PE=1 SV=1	97.655	5.47	277.012	39	8	8	14.0732	0.637584	0.333598	-0.166672
Q96EY8	Cob(I)yrinic acid a,c-diamide adenosyltransferase, mitochondrial OS=Homo sapiens GN=MMAB PE=1 SV=1	27.371	8.6	32.55	2	1	1	6.8	1.90293	2.53635	3.16122
O00748	Cocaine esterase OS=Homo sapiens GN=CES2 PE=1 SV=1	61.767	6.1	294.779	26	8	8	19.678	-1.04493	0.147235	-1.43157
P23528	Cofilin-1 OS=Homo sapiens GN=CFL1 PE=1 SV=3	18.491	8.09	848.081	65	11	11	60.241	1.61381	-1.20561	-1.11834
Q6P1N0	Coiled-coil and C2 domain-containing protein 1A OS=Homo sapiens GN=CC2D1A PE=1 SV=1	103.998	8.09	38.93	2	2	2	2.31335	6.22486	5.40263	5.26368
Q5T0F9	Coiled-coil and C2 domain-containing protein 1B OS=Homo sapiens GN=CC2D1B PE=1 SV=1	94.166	5.26	34.72	3	1	1	1.1655	1.02248	1.11829	2.14175
O60826	Coiled-coil domain-containing protein 22 OS=Homo sapiens GN=CCDC22 PE=1 SV=1	70.712	6.74	45.0993	4	2	2	3.50877	0.041481	0.578029	0.865016
Q8N4L8	Coiled-coil domain-containing protein 24 OS=Homo sapiens GN=CCDC24 PE=1 SV=1	34.301	7.02	36.23	2	1	1	3.58306	-7.06286	1.80316	2.65325
Q8IWP9	Coiled-coil domain-containing protein 28A OS=Homo sapiens GN=CCDC28A PE=1 SV=1	30.348	9.25	56.85	2	1	1	4.74453	0.600347	-1.74963	-1.88858
Q96A33	Coiled-coil domain-containing protein 47 OS=Homo sapiens GN=CCDC47 PE=1 SV=1	55.838	4.87	193.545	17	6	6	16.9772	0.406379	-0.500518	-0.773259
Q96ER9	Coiled-coil domain-containing protein 51 OS=Homo sapiens GN=CCDC51 PE=1 SV=2	45.783	8.19	416.157	13	2	2	7.54258	0.581001	-0.697239	-0.637738
Q4VC31	Coiled-coil domain-containing protein 58 OS=Homo sapiens GN=CCDC58 PE=1 SV=1	16.609	7.81	72.212	11	4	4	36.1111	1.04201	1.68116	2.09153
Q16204	Coiled-coil domain-containing protein 6 OS=Homo sapiens GN=CCDC6 PE=1 SV=2	53.258	7.34	245.128	8	3	3	9.2827	0.749643	1.18772	1.05732
A6NC98	Coiled-coil domain-containing protein 88B OS=Homo sapiens GN=CCDC88B PE=1 SV=1	164.71	5.11	194.41	10	2	2	2.77778	0.890177	2.31593	2.44663
O75534	Cold shock domain-containing protein E1 OS=Homo sapiens GN=CSDE1 PE=1 SV=2	88.829	6.25	97.5431	4	3	3	5.76441	0.872015	-0.0128731	0.0154359
P02452	Collagen alpha-1(I) chain OS=Homo sapiens GN=COL1A1 PE=1 SV=5	138.857	5.8	1814.35	92	9	8	9.42623	-2.91718	-1.94727	-2.37155
P02458	Collagen alpha-1(II) chain OS=Homo sapiens GN=COL2A1 PE=1 SV=3	141.699	6.92	190.882	25	2	1	2.15198	-1.95433	-1.35527	-1.99945
P02461	Collagen alpha-1(III) chain OS=Homo sapiens GN=COL3A1 PE=1 SV=4	138.479	6.61	247.339	20	3	3	4.50205	-2.17533	-1.0209	-2.01504
P02462	Collagen alpha-1(IV) chain OS=Homo sapiens GN=COL4A1 PE=1 SV=3	160.514	8.28	1483.19	76	6	4	4.79329	-2.69828	-2.71116	-2.94082
P20908	Collagen alpha-1(V) chain OS=Homo sapiens GN=COL5A1 PE=1 SV=3	183.447	5.06	28.73	4	2	2	1.5778	-0.176549	-2.20139	-2.24267
P12109	Collagen alpha-1(VI) chain OS=Homo sapiens GN=COL6A1 PE=1 SV=3	108.462	5.43	6769.17	304	25	25	37.3541	-1.86515	-1.99513	-2.09093
Q99715	Collagen alpha-1(XII) chain OS=Homo sapiens GN=COL12A1 PE=1 SV=2	332.941	5.53	3319.65	273	52	52	24.2573	0.0519278	1.55079	2.03247
Q05707	Collagen alpha-1(XIV) chain OS=Homo sapiens GN=COL14A1 PE=1 SV=3	193.394	5.3	893.933	64	20	20	15.5902	-2.5206	-2.54524	-2.15614
P39059	Collagen alpha-1(XV) chain OS=Homo sapiens GN=COL15A1 PE=1 SV=2	141.632	5	109.562	10	4	4	3.31412	-1.9377	-2.31523	-1.01841
P39060	Collagen alpha-1(XVIII) chain OS=Homo sapiens GN=COL18A1 PE=1 SV=5	178.077	6.01	394.563	20	3	3	2.16648	-1.99677	-3.08807	-2.74977
Q96P44	Collagen alpha-1(XXI) chain OS=Homo sapiens GN=COL21A1 PE=2 SV=1	99.307	8.32	75.69	4	1	1	1.14943	-3.26584	-5.8147	-6.30157
P08123	Collagen alpha-2(I) chain OS=Homo sapiens GN=COL1A2 PE=1 SV=7	129.235	8.95	2713.51	102	9	9	8.05271	-2.6166	-2.43883	-2.5646
P08572	Collagen alpha-2(IV) chain OS=Homo sapiens GN=COL4A2 PE=1 SV=4	167.449	8.66	1982.89	120	13	13	11.6822	-2.17533	-2.71116	-2.79907
P05997	Collagen alpha-2(V) chain OS=Homo sapiens GN=COL5A2 PE=1 SV=3	144.821	6.46	132.55	10	1	1	1.33422	-0.316005	-0.143619	-1.10755
P12110	Collagen alpha-2(VI) chain OS=Homo sapiens GN=COL6A2 PE=1 SV=4	108.512	6.21	5018.28	308	24	24	29.3425	-2.15116	-1.84726	-1.99281
P12111	Collagen alpha-3(VI) chain OS=Homo sapiens GN=COL6A3 PE=1 SV=5	343.457	6.68	21067.8	1042	100	100	41.4857	-1.81114	-2.20139	-2.44208
Q14031	Collagen alpha-6(IV) chain OS=Homo sapiens GN=COL4A6 PE=1 SV=3	163.704	9.2	135.355	9	1	1	1.1236	-0.611645	-2.45882	-3.93657
Q9NX08	COMM domain-containing protein 8 OS=Homo sapiens GN=COMMD8 PE=1 SV=1	21.077	5.43	37.995	2	1	1	6.55738	1.38009	1.17561	-0.356565
P02747	Complement C1q subcomponent subunit C OS=Homo sapiens GN=C1QC PE=1 SV=3	25.757	8.41	116.053	7	1	1	3.67347	-2.04939	-2.22117	-2.89888
P00736	Complement C1r subcomponent OS=Homo sapiens GN=C1R PE=1 SV=2	80.067	6.21	30.2833	3	1	1	2.12766	-0.349985	1.10559	1.28362
P01024	Complement C3 OS=Homo sapiens GN=C3 PE=1 SV=2	187.03	6.4	882.628	70	18	18	15.3939	-1.13212	0.56365	1.22271
P0C0L5	Complement C4-B OS=Homo sapiens GN=C4B PE=1 SV=2	192.631	7.27	399.946	33	15	15	11.6972	-0.740928	0.9242	1.6921
Q07021	Complement component 1 Q subcomponent-binding protein, mitochondrial OS=Homo sapiens GN=C1QBP PE=1 SV=1	31.343	4.84	448.347	35	5	5	31.5603	1.14172	-0.725215	-1.26781
P13671	Complement component C6 OS=Homo sapiens GN=C6 PE=1 SV=3	104.718	6.76	97.56	6	2	2	4.17559	-0.728359	1.33553	2.87381
P10643	Complement component C7 OS=Homo sapiens GN=C7 PE=1 SV=2	93.457	6.48	40.95	2	2	2	2.25386	-1.67054	0.333598	1.09049
P02748	Complement component C9 OS=Homo sapiens GN=C9 PE=1 SV=2	63.133	5.59	113.751	7	3	3	4.83005	-2.00974	0.941462	2.83154
P08174	Complement decay-accelerating factor OS=Homo sapiens GN=CD55 PE=1 SV=4	41.374	7.59	192.476	9	2	2	4.46194	-1.2815	-1.49793	-1.65073
P00751	Complement factor B OS=Homo sapiens GN=CFB PE=1 SV=2	85.479	7.06	129.875	8	4	4	6.5445	-0.705304	0.664891	1.24111
P08603	Complement factor H OS=Homo sapiens GN=CFH PE=1 SV=4	139.005	6.61	505.832	44	12	12	15.0284	-0.0775829	1.16258	2.33022
Q03591	Complement factor H-related protein 1 OS=Homo sapiens GN=CFHR1 PE=1 SV=2	37.626	7.39	133.28	6	2	2	11.2121	0.785141	0.251905	1.66037
Q9NPL8	Complex I assembly factor TIMMDC1, mitochondrial OS=Homo sapiens GN=TIMMDC1 PE=1 SV=2	32.158	8.5	151.493	8	2	2	9.47368	-0.0913121	-0.755803	-2.60787
Q9BPX3	Condensin complex subunit 3 OS=Homo sapiens GN=NCAPG PE=1 SV=1	114.262	5.59	38.16	2	1	1	1.18227	-0.939769	1.14033	0.595822
Q14746	Conserved oligomeric Golgi complex subunit 2 OS=Homo sapiens GN=COG2 PE=1 SV=1	83.155	6.62	172.505	6	1	1	1.76152	0.342286	0.762732	0.620906
Q9H9E3	Conserved oligomeric Golgi complex subunit 4 OS=Homo sapiens GN=COG4 PE=1 SV=3	89.026	5.19	183.2	8	2	2	3.56688	-0.486938	0.0325842	-0.40638
Q9NZB2	Constitutive coactivator of PPAR-gamma-like protein 1 OS=Homo sapiens GN=FAM120A PE=1 SV=2	121.811	8.88	65.4709	4	3	3	3.57782	-0.646691	-0.32973	-0.295431
P61201	COP9 signalosome complex subunit 2 OS=Homo sapiens GN=COPS2 PE=1 SV=1	51.564	5.53	71.93	5	2	2	4.06321	-0.0753074	1.15849	0.71237
Q9BT78	COP9 signalosome complex subunit 4 OS=Homo sapiens GN=COPS4 PE=1 SV=1	46.24	5.83	102.471	6	3	3	11.33	0.658927	2.00381	2.73685
Q99829	Copine-1 OS=Homo sapiens GN=CPNE1 PE=1 SV=1	59.022	5.83	150.56	11	3	3	12.6629	-1.4452	-0.846167	-0.760997
O75131	Copine-3 OS=Homo sapiens GN=CPNE3 PE=1 SV=1	60.092	5.85	200.887	12	5	4	11.3594	-1.64332	-1.16399	-0.693115
O14618	Copper chaperone for superoxide dismutase OS=Homo sapiens GN=CCS PE=1 SV=1	29.022	5.58	38.31	2	1	1	10.219	0.0684869	-1.93089	-1.97309
O75367	Core histone macro-H2A.1 OS=Homo sapiens GN=H2AFY PE=1 SV=4	39.592	9.79	1973.08	124	13	11	46.5054	0.370104	-0.363878	-0.310473
Q9P0M6	Core histone macro-H2A.2 OS=Homo sapiens GN=H2AFY2 PE=1 SV=3	40.033	9.69	1027.4	63	6	4	22.3118	0.0899362	-1.04211	-1.4989
P31146	Coronin-1A OS=Homo sapiens GN=CORO1A PE=1 SV=4	50.994	6.68	479.021	30	8	8	27.115	0.658927	1.52748	2.00457
Q9BR76	Coronin-1B OS=Homo sapiens GN=CORO1B PE=1 SV=1	54.2	5.88	98.7672	14	4	4	13.4969	0.239098	-1.64286	-0.934449
Q9ULV4	Coronin-1C OS=Homo sapiens GN=CORO1C PE=1 SV=1	53.215	7.08	86.99	13	5	5	11.1814	-0.638269	-1.25136	-0.0234681
P57737	Coronin-7 OS=Homo sapiens GN=CORO7 PE=1 SV=2	100.542	5.8	143.93	7	4	4	5.2973	0.0736229	0.336501	1.10988
P80365	Corticosteroid 11-beta-dehydrogenase isozyme 2 OS=Homo sapiens GN=HSD11B2 PE=1 SV=2	44.098	9.28	452.62	29	6	6	22.2222	-2.34586	-3.66012	-4.12679
Q9P1F3	Costars family protein ABRACL OS=Homo sapiens GN=ABRACL PE=1 SV=1	9.051	6.29	94.3695	9	1	1	16.0494	0.548907	1.15575	1.99958
P78310	Coxsackievirus and adenovirus receptor OS=Homo sapiens GN=CXADR PE=1 SV=1	40.004	7.56	45.54	7	3	3	11.5068	0.542253	-0.942572	-0.591907
P12277	Creatine kinase B-type OS=Homo sapiens GN=CKB PE=1 SV=1	42.617	5.59	381.192	29	7	7	32.5459	-0.514419	-1.10111	-0.343848
P12532	Creatine kinase U-type, mitochondrial OS=Homo sapiens GN=CKMT1A PE=1 SV=1	47.007	8.34	1409.01	73	9	9	26.8585	0.50472	-1.41097	-1.4271
P46109	Crk-like protein OS=Homo sapiens GN=CRKL PE=1 SV=1	33.756	6.74	202.488	20	4	4	15.5116	1.08994	1.05214	1.02908
O94886	CSC1-like protein 1 OS=Homo sapiens GN=TMEM63A PE=1 SV=3	92.066	7.27	64.55	2	1	1	1.11524	0.0246072	-1.47061	-1.40491
O15320	cTAGE family member 5 OS=Homo sapiens GN=CTAGE5 PE=1 SV=4	90.94	5.22	29.31	3	2	2	3.60697	-0.13567	-0.786001	-0.577775
Q13363	C-terminal-binding protein 1 OS=Homo sapiens GN=CTBP1 PE=1 SV=2	47.505	6.77	55.1096	6	2	1	3.63636	0.349079	1.63278	1.9925
P17812	CTP synthase 1 OS=Homo sapiens GN=CTPS1 PE=1 SV=2	66.648	6.46	127.915	14	5	4	9.47547	0.689358	0.884421	-0.342442
Q9NRF8	CTP synthase 2 OS=Homo sapiens GN=CTPS2 PE=1 SV=1	65.636	6.9	58.0402	13	3	2	6.99659	0.693367	1.61755	0.33176
Q9H5V8	CUB domain-containing protein 1 OS=Homo sapiens GN=CDCP1 PE=1 SV=3	92.872	7.96	52.38	4	2	2	2.51196	-0.442269	-0.703189	-1.11955
O95319	CUGBP Elav-like family member 2 OS=Homo sapiens GN=CELF2 PE=1 SV=1	54.25	8.76	175.26	10	3	2	4.72441	-0.517505	0.245742	0.610417
Q13616	Cullin-1 OS=Homo sapiens GN=CUL1 PE=1 SV=2	89.622	8	57.75	4	2	2	3.09278	-0.0775829	0.244197	0.458978
Q13617	Cullin-2 OS=Homo sapiens GN=CUL2 PE=1 SV=2	86.927	6.92	108.03	3	2	2	2.95302	-1.78859	-0.244118	-1.10995
Q13618	Cullin-3 OS=Homo sapiens GN=CUL3 PE=1 SV=2	88.873	8.48	60.009	8	4	4	5.72917	0.115062	-1.23117	-0.866179
Q13619	Cullin-4A OS=Homo sapiens GN=CUL4A PE=1 SV=3	87.624	8.13	34.09	2	1	1	2.10804	6.22486	5.40263	5.26368
Q86VP6	Cullin-associated NEDD8-dissociated protein 1 OS=Homo sapiens GN=CAND1 PE=1 SV=2	136.289	5.78	386.898	31	10	10	10	-0.03827	-0.0345868	-0.680624
P21127	Cyclin-dependent kinase 11B OS=Homo sapiens GN=CDK11B PE=1 SV=3	92.65	5.57	49.695	14	3	3	4.15094	0.280552	1.24033	1.44866
O14976	Cyclin-G-associated kinase OS=Homo sapiens GN=GAK PE=1 SV=2	143.1	5.73	33.11	3	1	1	1.22044	1.46618	-0.236189	-0.746047
P04080	Cystatin-B OS=Homo sapiens GN=CSTB PE=1 SV=2	11.133	7.56	439.576	28	4	4	52.0408	0.7257	0.28534	0.488116
P01034	Cystatin-C OS=Homo sapiens GN=CST3 PE=1 SV=1	15.789	8.75	34.51	3	2	2	19.1781	-0.0719008	0.365686	1.05332
O76096	Cystatin-F OS=Homo sapiens GN=CST7 PE=1 SV=1	16.443	8.48	65.6773	2	1	1	4.82759	2.17172	2.5686	4.98252
P21291	Cysteine and glycine-rich protein 1 OS=Homo sapiens GN=CSRP1 PE=1 SV=3	20.554	8.57	486.603	25	6	6	41.9689	-1.06286	-1.79339	-0.64552
P52943	Cysteine-rich protein 2 OS=Homo sapiens GN=CRIP2 PE=1 SV=1	22.478	8.72	122.957	10	2	2	24.5192	0.123011	-1.24556	-0.629998
P49589	Cysteine--tRNA ligase, cytoplasmic OS=Homo sapiens GN=CARS PE=1 SV=3	85.419	6.76	32.67	5	1	1	1.87166	0.213269	-0.379672	-2.3043
P04839	Cytochrome b-245 heavy chain OS=Homo sapiens GN=CYBB PE=1 SV=2	65.294	8.63	145.088	14	8	8	16.3158	-0.0924621	-0.34748	-0.807771
P00167	Cytochrome b5 OS=Homo sapiens GN=CYB5A PE=1 SV=2	15.321	4.96	311.813	14	3	3	32.8358	0.107069	-2.21549	-2.03762
O43169	Cytochrome b5 type B OS=Homo sapiens GN=CYB5B PE=1 SV=2	16.322	4.97	109.459	10	2	2	29.4521	-0.180213	-1.71917	-2.37155
P31930	Cytochrome b-c1 complex subunit 1, mitochondrial OS=Homo sapiens GN=UQCRC1 PE=1 SV=3	52.612	6.37	2342.48	152	13	13	43.75	0.0684869	-1.1302	-1.17603
P22695	Cytochrome b-c1 complex subunit 2, mitochondrial OS=Homo sapiens GN=UQCRC2 PE=1 SV=3	48.413	8.63	1386.59	66	10	10	38.1898	-0.847565	-1.79975	-2.36012
P07919	Cytochrome b-c1 complex subunit 6, mitochondrial OS=Homo sapiens GN=UQCRH PE=1 SV=2	10.732	4.44	220.76	12	2	2	48.3516	0.323438	-1.48934	-1.61464
P14927	Cytochrome b-c1 complex subunit 7 OS=Homo sapiens GN=UQCRB PE=1 SV=2	13.522	8.78	536.409	40	8	8	54.955	0.692032	-0.485061	-0.528176
O14949	Cytochrome b-c1 complex subunit 8 OS=Homo sapiens GN=UQCRQ PE=1 SV=4	9.9	10.08	163	10	2	2	24.3902	-0.174112	-0.309169	0.0420577
P47985	Cytochrome b-c1 complex subunit Rieske, mitochondrial OS=Homo sapiens GN=UQCRFS1 PE=1 SV=2	29.649	8.32	204.062	29	5	5	30.292	0.444146	-0.450458	-0.715692
P99999	Cytochrome c OS=Homo sapiens GN=CYCS PE=1 SV=2	11.741	9.57	1003.82	84	7	7	56.1905	0.512305	1.0299	2.074
Q9Y2R0	Cytochrome c oxidase assembly factor 3 homolog, mitochondrial OS=Homo sapiens GN=COA3 PE=1 SV=1	11.724	9.6	141.814	7	1	1	9.43396	-0.0855757	-0.179799	-0.776104
Q96BR5	Cytochrome c oxidase assembly factor 7 OS=Homo sapiens GN=COA7 PE=1 SV=2	25.692	6.02	143.879	5	1	1	3.8961	1.47669	-0.551484	-1.67177
P00403	Cytochrome c oxidase subunit 2 OS=Homo sapiens GN=MT-CO2 PE=1 SV=1	25.548	4.82	443.523	30	3	3	17.6211	-1.29467	-4.71516	-6.13651
P13073	Cytochrome c oxidase subunit 4 isoform 1, mitochondrial OS=Homo sapiens GN=COX4I1 PE=1 SV=1	19.564	9.51	1105.8	51	6	6	34.3195	-0.188796	-1.61643	-2.30157
P20674	Cytochrome c oxidase subunit 5A, mitochondrial OS=Homo sapiens GN=COX5A PE=1 SV=2	16.752	6.79	661.177	61	7	7	58	1.04358	-1.77656	-2.79137
P10606	Cytochrome c oxidase subunit 5B, mitochondrial OS=Homo sapiens GN=COX5B PE=1 SV=2	13.687	8.81	1031.6	68	9	9	55.0388	0.315656	-1.47061	-1.56624
P14854	Cytochrome c oxidase subunit 6B1 OS=Homo sapiens GN=COX6B1 PE=1 SV=2	10.186	7.05	908.335	49	3	3	47.6744	1.12944	-0.684433	-1.29068
P09669	Cytochrome c oxidase subunit 6C OS=Homo sapiens GN=COX6C PE=1 SV=2	8.776	10.39	457.602	27	5	5	41.3333	-0.608351	-1.11823	-1.4466
P14406	Cytochrome c oxidase subunit 7A2, mitochondrial OS=Homo sapiens GN=COX7A2 PE=1 SV=1	9.39	9.76	247.962	10	2	2	27.7108	-0.0493934	-0.736355	-1.25585
P15954	Cytochrome c oxidase subunit 7C, mitochondrial OS=Homo sapiens GN=COX7C PE=1 SV=1	7.241	10.27	678.83	28	2	2	41.2698	0.816115	-0.359957	-1.57943
P08574	Cytochrome c1, heme protein, mitochondrial OS=Homo sapiens GN=CYC1 PE=1 SV=3	35.399	9	962.922	93	7	7	41.5385	-0.452569	-0.695262	-1.26914
P53701	Cytochrome c-type heme lyase OS=Homo sapiens GN=HCCS PE=1 SV=1	30.582	6.68	211.68	12	2	2	11.9403	-0.886932	-3.54168	-3.50047
Q96SQ9	Cytochrome P450 2S1 OS=Homo sapiens GN=CYP2S1 PE=1 SV=2	55.781	8.62	76.6404	6	2	2	3.76984	-1.11332	-0.140252	0.401814
P21399	Cytoplasmic aconitate hydratase OS=Homo sapiens GN=ACO1 PE=1 SV=3	98.337	6.68	191.19	25	6	6	6.29921	-0.281496	0.789812	0.738184
Q14204	Cytoplasmic dynein 1 heavy chain 1 OS=Homo sapiens GN=DYNC1H1 PE=1 SV=5	532.072	6.4	2181.64	182	52	52	13.926	-0.888929	-0.138908	-0.760997
Q13409	Cytoplasmic dynein 1 intermediate chain 2 OS=Homo sapiens GN=DYNC1I2 PE=1 SV=3	71.412	5.2	147.711	14	6	6	17.0846	-0.517505	0.104734	-0.111142
Q9Y6G9	Cytoplasmic dynein 1 light intermediate chain 1 OS=Homo sapiens GN=DYNC1LI1 PE=1 SV=3	56.544	6.42	98.8445	4	2	2	3.63289	-0.00432269	0.13005	-0.423375
O43237	Cytoplasmic dynein 1 light intermediate chain 2 OS=Homo sapiens GN=DYNC1LI2 PE=1 SV=1	54.066	6.38	108.3	4	1	1	3.25203	0.4322	0.644735	1.34382
Q7L576	Cytoplasmic FMR1-interacting protein 1 OS=Homo sapiens GN=CYFIP1 PE=1 SV=1	145.089	6.9	328.853	24	9	9	8.30008	-0.593621	-0.760965	-0.934449
Q17RY0	Cytoplasmic polyadenylation element-binding protein 4 OS=Homo sapiens GN=CPEB4 PE=1 SV=1	80.102	7.18	27.92	2	1	1	1.50892	-0.682611	0.191729	0.951243
P16333	Cytoplasmic protein NCK1 OS=Homo sapiens GN=NCK1 PE=1 SV=1	42.837	6.47	49.09	2	1	1	2.65252	6.22486	5.40263	5.26368
Q07065	Cytoskeleton-associated protein 4 OS=Homo sapiens GN=CKAP4 PE=1 SV=2	65.983	5.92	1731.43	123	24	24	49.0033	0.522858	0.0115489	0.314482
Q14008	Cytoskeleton-associated protein 5 OS=Homo sapiens GN=CKAP5 PE=1 SV=3	225.352	7.8	138.298	12	7	7	4.2815	0.631328	1.77883	2.14439
P28838	Cytosol aminopeptidase OS=Homo sapiens GN=LAP3 PE=1 SV=3	56.131	7.93	1297.66	88	16	16	39.8844	0.452844	0.430063	0.661068
O00154	Cytosolic acyl coenzyme A thioester hydrolase OS=Homo sapiens GN=ACOT7 PE=1 SV=3	41.769	8.54	111.283	8	3	3	13.4211	-0.318695	0.125582	0.733525
Q5U5Z8	Cytosolic carboxypeptidase 2 OS=Homo sapiens GN=AGBL2 PE=1 SV=2	104.128	9	30.7632	7	1	1	1.10865	-1.20487	-0.249187	0.336157
P53384	Cytosolic Fe-S cluster assembly factor NUBP1 OS=Homo sapiens GN=NUBP1 PE=1 SV=2	34.512	5.33	52.8167	2	1	1	2.1875	1.12351	1.85554	1.69159
Q96KP4	Cytosolic non-specific dipeptidase OS=Homo sapiens GN=CNDP2 PE=1 SV=2	52.845	5.97	395.29	24	4	4	13.0526	0.0267272	0.59429	0.484159
P49902	Cytosolic purine 5'-nucleotidase OS=Homo sapiens GN=NT5C2 PE=1 SV=1	64.928	6.14	63.83	3	2	2	5.34759	-1.05835	0.518352	-0.146901
Q5M775	Cytospin-B OS=Homo sapiens GN=SPECC1 PE=1 SV=1	118.512	6.7	68.55	2	1	1	1.21723	0.707313	-0.836327	-1.30157
Q8N465	D-2-hydroxyglutarate dehydrogenase, mitochondrial OS=Homo sapiens GN=D2HGDH PE=1 SV=3	56.38	7.99	56.547	4	1	1	3.64683	-0.983904	-1.38206	-1.55154
O43175	D-3-phosphoglycerate dehydrogenase OS=Homo sapiens GN=PHGDH PE=1 SV=4	56.614	6.71	375.18	17	4	4	9.7561	0.00538521	0.805959	1.45777
Q96EP5	DAZ-associated protein 1 OS=Homo sapiens GN=DAZAP1 PE=1 SV=1	43.356	8.56	100.603	9	2	2	7.61671	0.683323	0.143925	-1.31667
Q02338	D-beta-hydroxybutyrate dehydrogenase, mitochondrial OS=Homo sapiens GN=BDH1 PE=1 SV=3	38.132	8.95	607.299	69	8	8	32.9446	-0.149966	-1.917	-2.66648
P30046	D-dopachrome decarboxylase OS=Homo sapiens GN=DDT PE=1 SV=3	12.704	7.3	254.024	31	4	4	43.2203	0.539286	0.97538	1.5011
Q96HY6	DDRGK domain-containing protein 1 OS=Homo sapiens GN=DDRGK1 PE=1 SV=2	35.589	5.12	246.615	21	3	3	15.9236	1.16211	0.268212	-0.0903408
O43293	Death-associated protein kinase 3 OS=Homo sapiens GN=DAPK3 PE=1 SV=1	52.503	6.89	101.531	5	1	1	2.20264	0.391649	0.838745	0.728516
P07585	Decorin OS=Homo sapiens GN=DCN PE=1 SV=1	39.722	8.54	1573.88	111	13	13	50.9749	-2.66368	-4.53459	-3.85411
Q92608	Dedicator of cytokinesis protein 2 OS=Homo sapiens GN=DOCK2 PE=1 SV=2	211.812	6.87	70.05	5	3	3	2.95082	-0.820634	0.0933382	-0.580259
Q8IZD9	Dedicator of cytokinesis protein 3 OS=Homo sapiens GN=DOCK3 PE=1 SV=1	232.953	6.98	40.07	2	1	1	0.344828	-2.30797	-0.0433646	-1.61974
Q96HP0	Dedicator of cytokinesis protein 6 OS=Homo sapiens GN=DOCK6 PE=1 SV=3	229.414	6.74	82.77	11	4	3	2.88227	0.771931	1.13839	1.32558
Q8NF50	Dedicator of cytokinesis protein 8 OS=Homo sapiens GN=DOCK8 PE=1 SV=3	238.377	6.87	98.3907	7	2	2	0.905193	-1.75907	1.13311	0.735191
Q6UWP2	Dehydrogenase/reductase SDR family member 11 OS=Homo sapiens GN=DHRS11 PE=1 SV=1	28.29	6.64	279.447	8	2	2	11.1538	-1.84562	-0.694274	-1.34596
Q9BTZ2	Dehydrogenase/reductase SDR family member 4 OS=Homo sapiens GN=DHRS4 PE=1 SV=3	29.518	8.56	262.23	12	4	4	22.6619	0.162111	-1.04588	-0.352314
Q9Y394	Dehydrogenase/reductase SDR family member 7 OS=Homo sapiens GN=DHRS7 PE=1 SV=1	38.274	8.32	117.909	7	4	4	17.9941	-1.01192	0.133392	0.398033
Q9UGM3	Deleted in malignant brain tumors 1 protein OS=Homo sapiens GN=DMBT1 PE=1 SV=2	260.569	5.44	1605.94	61	9	9	26.2743	1.35204	2.93955	0.415592
Q13011	Delta(3,5)-Delta(2,4)-dienoyl-CoA isomerase, mitochondrial OS=Homo sapiens GN=ECH1 PE=1 SV=2	35.793	8	758.909	35	6	6	25.9146	-0.712358	-0.655306	-0.281891
P30038	Delta-1-pyrroline-5-carboxylate dehydrogenase, mitochondrial OS=Homo sapiens GN=ALDH4A1 PE=1 SV=3	61.681	8.07	257.219	10	3	3	8.17052	-0.473392	-0.54791	0.715412
P54886	Delta-1-pyrroline-5-carboxylate synthase OS=Homo sapiens GN=ALDH18A1 PE=1 SV=2	87.248	7.12	1235.43	76	14	14	23.3962	-0.14161	0.0656155	0.275177
Q92629	Delta-sarcoglycan OS=Homo sapiens GN=SGCD PE=1 SV=2	32.051	9.11	87.3912	3	1	1	3.46021	-0.824451	-4.46555	-4.18609
Q8IV53	DENN domain-containing protein 1C OS=Homo sapiens GN=DENND1C PE=1 SV=1	87.01	5.67	45.92	2	1	1	0.998752	0.213269	-0.766145	-0.228966
O43583	Density-regulated protein OS=Homo sapiens GN=DENR PE=1 SV=2	22.078	5.3	35.93	3	2	2	17.1717	-1.10866	-1.87834	-1.49734
P27707	Deoxycytidine kinase OS=Homo sapiens GN=DCK PE=1 SV=1	30.499	5.21	96.1431	3	1	1	3.07692	1.09297	-0.581305	-1.85411
Q9Y3Z3	Deoxynucleoside triphosphate triphosphohydrolase SAMHD1 OS=Homo sapiens GN=SAMHD1 PE=1 SV=2	72.155	7.14	577.449	45	11	11	25.5591	-0.694786	1.0542	0.0570524
Q9H147	Deoxynucleotidyltransferase terminal-interacting protein 1 OS=Homo sapiens GN=DNTTIP1 PE=1 SV=2	36.99	8.97	86.6367	4	1	1	3.34347	-0.948072	-0.0484046	1.11065
O00115	Deoxyribonuclease-2-alpha OS=Homo sapiens GN=DNASE2 PE=1 SV=2	39.556	8.05	30.8773	6	2	2	5.83333	-0.691297	0.209783	-0.00945304
P33316	Deoxyuridine 5'-triphosphate nucleotidohydrolase, mitochondrial OS=Homo sapiens GN=DUT PE=1 SV=4	26.547	9.36	208.213	15	4	4	17.0635	0.884343	-0.290388	-0.666479
Q07507	Dermatopontin OS=Homo sapiens GN=DPT PE=1 SV=2	23.989	4.82	316.35	14	1	1	8.45771	-3.79982	-4.79762	-8.02403
P17661	Desmin OS=Homo sapiens GN=DES PE=1 SV=3	53.503	5.27	8983.45	491	33	30	65.9574	-3.77007	-5.07773	-3.85411
Q02487	Desmocollin-2 OS=Homo sapiens GN=DSC2 PE=1 SV=1	99.899	5.34	24.33	5	1	1	1.44284	1.01503	1.28534	1.14639
Q14126	Desmoglein-2 OS=Homo sapiens GN=DSG2 PE=1 SV=2	122.218	5.24	441.115	38	9	9	13.5957	1.31825	0.388243	0.788146
P15924	Desmoplakin OS=Homo sapiens GN=DSP PE=1 SV=3	331.569	6.81	3695.27	249	60	60	26.4368	0.455994	-0.776562	-0.756308
P60981	Destrin OS=Homo sapiens GN=DSTN PE=1 SV=3	18.493	7.85	46.66	2	1	1	6.66667	-0.770074	-5.47909	-3.761
Q9Y295	Developmentally-regulated GTP-binding protein 1 OS=Homo sapiens GN=DRG1 PE=1 SV=1	40.517	8.9	41.7	7	2	2	5.99455	1.25772	3.30862	2.92434
Q9H4E7	Differentially expressed in FDCP 6 homolog OS=Homo sapiens GN=DEF6 PE=1 SV=1	73.864	6.05	69.9175	3	2	2	4.75436	0.0674575	1.25932	1.61982
P09622	Dihydrolipoyl dehydrogenase, mitochondrial OS=Homo sapiens GN=DLD PE=1 SV=2	54.143	7.85	627.11	43	10	10	28.6837	0.427394	-0.330497	-0.338231
P10515	Dihydrolipoyllysine-residue acetyltransferase component of pyruvate dehydrogenase complex, mitochondrial OS=Homo sapiens GN=DLAT PE=1 SV=3	68.953	7.84	490.933	46	9	9	23.9567	0.121028	-1.22402	-0.835195
P36957	Dihydrolipoyllysine-residue succinyltransferase component of 2-oxoglutarate dehydrogenase complex, mitochondrial OS=Homo sapiens GN=DLST PE=1 SV=4	48.724	8.95	788.501	38	5	5	11.9205	-0.740928	-1.78075	-1.52898
Q02127	Dihydroorotate dehydrogenase (quinone), mitochondrial OS=Homo sapiens GN=DHODH PE=1 SV=3	42.841	9.67	115.081	11	4	4	18.9873	-1.12976	-2.13555	-2.13407
P09417	Dihydropteridine reductase OS=Homo sapiens GN=QDPR PE=1 SV=2	25.773	7.37	44.29	8	4	4	22.9508	0.391649	1.13562	1.03152
Q16555	Dihydropyrimidinase-related protein 2 OS=Homo sapiens GN=DPYSL2 PE=1 SV=1	62.255	6.38	463.123	36	8	7	20.2797	-0.824451	-1.00367	-0.56378
Q14195	Dihydropyrimidinase-related protein 3 OS=Homo sapiens GN=DPYSL3 PE=1 SV=1	61.924	6.49	736.485	37	7	6	18.7719	-0.609997	1.01064	1.37834
P31512	Dimethylaniline monooxygenase [N-oxide-forming] 4 OS=Homo sapiens GN=FMO4 PE=1 SV=3	63.301	8.46	32.3982	2	1	1	2.68817	-0.849508	-4.28815	-4.7761
P49326	Dimethylaniline monooxygenase [N-oxide-forming] 5 OS=Homo sapiens GN=FMO5 PE=1 SV=2	60.182	8.21	42.4468	3	2	2	5.81614	-1.52992	-2.32437	-1.28932
P53634	Dipeptidyl peptidase 1 OS=Homo sapiens GN=CTSC PE=1 SV=2	51.82	6.99	253.762	15	4	4	8.20734	-1.12269	-1.01596	-1.44208
Q86TI2	Dipeptidyl peptidase 9 OS=Homo sapiens GN=DPP9 PE=1 SV=3	98.201	6.46	50.6667	3	1	1	1.27462	0.835595	2.74017	2.88489
Q9P265	Disco-interacting protein 2 homolog B OS=Homo sapiens GN=DIP2B PE=1 SV=3	171.382	8.09	31.3982	4	2	2	1.33249	-0.396099	1.04506	1.76011
O14672	Disintegrin and metalloproteinase domain-containing protein 10 OS=Homo sapiens GN=ADAM10 PE=1 SV=1	84.088	7.77	459.231	25	5	5	11.3636	-0.878972	-1.46386	-1.5386
Q12959	Disks large homolog 1 OS=Homo sapiens GN=DLG1 PE=1 SV=2	100.393	5.76	49.33	5	2	2	4.09292	0.211406	-1.09457	-1.27584
P26358	DNA (cytosine-5)-methyltransferase 1 OS=Homo sapiens GN=DNMT1 PE=1 SV=2	183.05	7.75	53.4509	2	1	1	0.804455	1.97853	2.36616	2.4624
Q16531	DNA damage-binding protein 1 OS=Homo sapiens GN=DDB1 PE=1 SV=1	126.887	5.26	52.0901	5	2	2	2.01754	0.216058	2.05904	1.67641
O00273	DNA fragmentation factor subunit alpha OS=Homo sapiens GN=DFFA PE=1 SV=1	36.5	4.79	121.383	7	2	2	6.94864	1.06694	1.60195	1.79023
P18858	DNA ligase 1 OS=Homo sapiens GN=LIG1 PE=1 SV=1	101.673	5.62	54.3533	3	1	1	1.30577	1.08588	2.08933	1.71592
P20585	DNA mismatch repair protein Msh3 OS=Homo sapiens GN=MSH3 PE=1 SV=4	127.332	8.02	25.9	2	2	2	2.28672	-0.783013	-0.00122107	-0.66824
Q07864	DNA polymerase epsilon catalytic subunit A OS=Homo sapiens GN=POLE PE=1 SV=5	261.351	6.39	42.7655	4	1	1	0.437445	6.22486	5.40263	5.26368
P54098	DNA polymerase subunit gamma-1 OS=Homo sapiens GN=POLG PE=1 SV=1	139.473	6.9	32.5309	3	2	2	2.01776	0.70599	0.863442	1.53209
Q01831	DNA repair protein complementing XP-C cells OS=Homo sapiens GN=XPC PE=1 SV=4	105.887	8.9	71.5233	4	2	2	3.08511	0.353309	-0.307657	-1.12679
Q92878	DNA repair protein RAD50 OS=Homo sapiens GN=RAD50 PE=1 SV=1	153.797	6.89	97.86	7	5	5	4.49695	-0.735528	0.584963	0.733525
P18887	DNA repair protein XRCC1 OS=Homo sapiens GN=XRCC1 PE=1 SV=2	69.434	6.39	32.7	4	2	2	3.63349	0.866107	0.707745	1.38748
P49736	DNA replication licensing factor MCM2 OS=Homo sapiens GN=MCM2 PE=1 SV=4	101.832	5.52	118.458	11	3	3	4.31416	1.8207	3.25683	3.27455
P25205	DNA replication licensing factor MCM3 OS=Homo sapiens GN=MCM3 PE=1 SV=3	90.924	5.77	457.615	21	4	4	7.05446	0.282328	0.965413	1.29654
P33991	DNA replication licensing factor MCM4 OS=Homo sapiens GN=MCM4 PE=1 SV=5	96.498	6.74	238.839	14	7	7	10.0811	0.195475	0.709612	0.806642
P33992	DNA replication licensing factor MCM5 OS=Homo sapiens GN=MCM5 PE=1 SV=5	82.233	8.37	141.166	17	7	7	11.9891	-0.520598	-0.15241	-0.130427
Q14566	DNA replication licensing factor MCM6 OS=Homo sapiens GN=MCM6 PE=1 SV=1	92.831	5.41	263.321	21	7	7	10.8404	0.782007	1.13534	1.07768
P33993	DNA replication licensing factor MCM7 OS=Homo sapiens GN=MCM7 PE=1 SV=4	81.257	6.46	420.144	18	6	6	10.7093	0.194532	0.542855	0.0241829
P11387	DNA topoisomerase 1 OS=Homo sapiens GN=TOP1 PE=1 SV=2	90.669	9.31	415.355	31	6	6	8.49673	0.0818026	0.333598	1.01077
Q02880	DNA topoisomerase 2-beta OS=Homo sapiens GN=TOP2B PE=1 SV=3	183.152	8	151.169	10	6	2	4.05904	-0.106334	0.518778	0.202381
P27695	DNA-(apurinic or apyrimidinic site) lyase OS=Homo sapiens GN=APEX1 PE=1 SV=2	35.532	8.12	28.53	3	2	2	12.5786	-2.91718	-2.10898	-2.64899
Q9UPW6	DNA-binding protein SATB2 OS=Homo sapiens GN=SATB2 PE=1 SV=2	82.504	6.9	62.3055	6	3	3	3.81992	1.02355	0.337467	1.27541
P78527	DNA-dependent protein kinase catalytic subunit OS=Homo sapiens GN=PRKDC PE=1 SV=3	468.788	7.12	1202.69	89	29	29	8.28488	-0.63324	0.280826	-0.87124
P24928	DNA-directed RNA polymerase II subunit RPB1 OS=Homo sapiens GN=POLR2A PE=1 SV=2	217.039	7.37	155.658	14	6	6	4.06091	0.154375	0.259572	0.105767
P30876	DNA-directed RNA polymerase II subunit RPB2 OS=Homo sapiens GN=POLR2B PE=1 SV=1	133.811	6.87	84.305	9	6	6	6.47359	0.50015	-0.224021	-1.11594
P62875	DNA-directed RNA polymerases I, II, and III subunit RPABC5 OS=Homo sapiens GN=POLR2L PE=1 SV=1	7.64	7.77	63.1273	3	1	1	13.4328	0.133869	1.28934	1.18542
P31689	DnaJ homolog subfamily A member 1 OS=Homo sapiens GN=DNAJA1 PE=1 SV=2	44.839	7.08	237.455	21	8	8	36.0202	0.257268	-0.433875	-1.19241
O60884	DnaJ homolog subfamily A member 2 OS=Homo sapiens GN=DNAJA2 PE=1 SV=1	45.717	6.48	85.83	7	3	3	14.5631	-0.468904	1.52875	1.62109
Q96EY1	DnaJ homolog subfamily A member 3, mitochondrial OS=Homo sapiens GN=DNAJA3 PE=1 SV=2	52.456	9.26	112.461	10	4	4	12.2917	-0.424782	-0.530176	-0.23352
P25685	DnaJ homolog subfamily B member 1 OS=Homo sapiens GN=DNAJB1 PE=1 SV=4	38.02	8.63	158.651	9	4	4	11.1765	0.644503	1.43233	2.96543
Q9UBS4	DnaJ homolog subfamily B member 11 OS=Homo sapiens GN=DNAJB11 PE=1 SV=1	40.489	6.18	343.261	32	7	7	31.2849	-0.606707	-0.370175	0.479397
Q8IXB1	DnaJ homolog subfamily C member 10 OS=Homo sapiens GN=DNAJC10 PE=1 SV=2	91.021	7.18	70.3505	6	2	2	2.52207	-0.583884	-0.953167	-0.872254
Q9NVH1	DnaJ homolog subfamily C member 11 OS=Homo sapiens GN=DNAJC11 PE=1 SV=2	63.239	8.4	255.097	22	4	4	9.66011	-0.133301	-0.517016	-0.688641
O75165	DnaJ homolog subfamily C member 13 OS=Homo sapiens GN=DNAJC13 PE=1 SV=5	254.252	6.74	191.353	21	7	7	3.34374	-1.14399	-1.01966	-2.00834
Q13217	DnaJ homolog subfamily C member 3 OS=Homo sapiens GN=DNAJC3 PE=1 SV=1	57.544	6.15	147.834	15	4	4	9.92063	0.82162	0.542855	0.273343
Q9H3Z4	DnaJ homolog subfamily C member 5 OS=Homo sapiens GN=DNAJC5 PE=1 SV=1	22.134	5.07	65.61	5	2	2	15.6566	0.412878	-0.481648	0.341416
Q99615	DnaJ homolog subfamily C member 7 OS=Homo sapiens GN=DNAJC7 PE=1 SV=2	56.405	6.96	190.94	5	1	1	2.02429	0.216058	0.0497841	-0.136506
O75937	DnaJ homolog subfamily C member 8 OS=Homo sapiens GN=DNAJC8 PE=1 SV=2	29.823	9.06	169.005	9	3	3	13.0435	0.986993	1.79598	2.22792
Q8WXX5	DnaJ homolog subfamily C member 9 OS=Homo sapiens GN=DNAJC9 PE=1 SV=1	29.891	5.73	41.4	2	2	2	4.61538	1.09449	0.375128	-0.849106
O60762	Dolichol-phosphate mannosyltransferase subunit 1 OS=Homo sapiens GN=DPM1 PE=1 SV=1	29.616	9.57	121.22	19	4	4	20	-0.723006	-0.686396	-0.98292
P39656	Dolichyl-diphosphooligosaccharide--protein glycosyltransferase 48 kDa subunit OS=Homo sapiens GN=DDOST PE=1 SV=4	50.769	6.55	779.751	64	11	11	36.4035	-1.28675	-1.32284	-1.71843
P04843	Dolichyl-diphosphooligosaccharide--protein glycosyltransferase subunit 1 OS=Homo sapiens GN=RPN1 PE=1 SV=1	68.527	6.38	2078.01	127	23	23	50.7414	-0.794197	-2.48934	-3.00611
P04844	Dolichyl-diphosphooligosaccharide--protein glycosyltransferase subunit 2 OS=Homo sapiens GN=RPN2 PE=1 SV=3	69.241	5.69	780.686	41	9	9	23.6133	-1.28675	-1.7232	-3.10279
Q8TCJ2	Dolichyl-diphosphooligosaccharide--protein glycosyltransferase subunit STT3B OS=Homo sapiens GN=STT3B PE=1 SV=1	93.614	8.91	53.5813	10	2	2	2.54237	-0.684344	-0.213368	0.931328
Q9Y673	Dolichyl-phosphate beta-glucosyltransferase OS=Homo sapiens GN=ALG5 PE=1 SV=1	36.922	9.28	33.4	2	1	1	3.7037	0.0868915	0.545784	0.00994204
P49959	Double-strand break repair protein MRE11A OS=Homo sapiens GN=MRE11A PE=1 SV=3	80.543	5.9	29.3167	5	2	2	2.68362	-0.461456	-0.595067	-1.96442
O60216	Double-strand-break repair protein rad21 homolog OS=Homo sapiens GN=RAD21 PE=1 SV=2	71.645	4.65	38.6297	3	2	2	2.85261	0.222547	-0.411786	-0.3002
O95793	Double-stranded RNA-binding protein Staufen homolog 1 OS=Homo sapiens GN=STAU1 PE=1 SV=2	63.143	9.44	112.063	8	2	2	3.29289	1.60851	1.41938	1.83426
P55265	Double-stranded RNA-specific adenosine deaminase OS=Homo sapiens GN=ADAR PE=1 SV=4	135.981	8.65	159.02	15	5	5	5.70962	1.85392	2.91557	4.18612
Q16643	Drebrin OS=Homo sapiens GN=DBN1 PE=1 SV=4	71.385	4.45	31.53	2	1	1	1.23267	-2.44815	-0.0147215	1.07189
Q9UJU6	Drebrin-like protein OS=Homo sapiens GN=DBNL PE=1 SV=1	48.178	5.05	68.26	6	1	1	2.55814	0.0425291	0.101325	0.671197
Q02750	Dual specificity mitogen-activated protein kinase kinase 1 OS=Homo sapiens GN=MAP2K1 PE=1 SV=2	43.411	6.62	43.87	6	4	1	11.1959	-0.33766	1.45142	2.07624
P36507	Dual specificity mitogen-activated protein kinase kinase 2 OS=Homo sapiens GN=MAP2K2 PE=1 SV=1	44.396	6.55	33.03	7	4	1	11.25	-0.755427	0.391038	0.74084
P46734	Dual specificity mitogen-activated protein kinase kinase 3 OS=Homo sapiens GN=MAP2K3 PE=1 SV=2	39.293	7.43	40.55	4	3	3	9.79827	0.310445	0.78557	-0.0862163
Q9BVJ7	Dual specificity protein phosphatase 23 OS=Homo sapiens GN=DUSP23 PE=1 SV=1	16.578	8.21	190.412	14	4	4	29.3333	-0.333575	-0.0196622	0.248832
P51452	Dual specificity protein phosphatase 3 OS=Homo sapiens GN=DUSP3 PE=1 SV=1	20.465	7.8	45.6533	4	2	2	13.5135	-0.0217441	0.0824283	0.664918
Q14203	Dynactin subunit 1 OS=Homo sapiens GN=DCTN1 PE=1 SV=3	141.607	5.81	95.6812	12	5	5	5.24257	0.497859	0.122782	0.045284
Q13561	Dynactin subunit 2 OS=Homo sapiens GN=DCTN2 PE=1 SV=4	44.204	5.21	253.951	25	5	5	15.212	0.451267	0.144477	0.828342
O00429	Dynamin-1-like protein OS=Homo sapiens GN=DNM1L PE=1 SV=2	81.826	6.81	43.3	13	5	5	7.47283	0.00430977	-0.000610406	-0.18735
P50570	Dynamin-2 OS=Homo sapiens GN=DNM2 PE=1 SV=2	98.003	7.44	506.811	42	12	12	19.1954	-0.59525	-0.0465126	-0.0879825
O60313	Dynamin-like 120 kDa protein, mitochondrial OS=Homo sapiens GN=OPA1 PE=1 SV=3	111.561	7.87	543.968	39	12	12	14.2708	-0.231232	-1.27628	-1.50047
Q86Y56	Dynein assembly factor 5, axonemal OS=Homo sapiens GN=DNAAF5 PE=1 SV=4	93.462	6.42	61.6279	3	1	1	1.40351	0.319984	-1.2226	-0.577775
P63167	Dynein light chain 1, cytoplasmic OS=Homo sapiens GN=DYNLL1 PE=1 SV=1	10.359	7.4	257.623	13	4	4	51.6854	-1.54243	-1.55238	-1.5548
Q9NP97	Dynein light chain roadblock-type 1 OS=Homo sapiens GN=DYNLRB1 PE=1 SV=3	10.915	7.25	576.139	25	2	2	38.5417	0.618734	-0.781798	-1.86214
O75923	Dysferlin OS=Homo sapiens GN=DYSF PE=1 SV=1	237.144	5.64	241.916	24	9	9	6.20192	-1.71236	-1.7232	-2.61804
Q8IZA0	Dyslexia-associated protein KIAA0319-like protein OS=Homo sapiens GN=KIAA0319L PE=1 SV=2	115.586	6.05	24.25	4	2	2	1.71592	0.102051	-0.797623	-0.147515
P11532	Dystrophin OS=Homo sapiens GN=DMD PE=1 SV=3	426.484	5.88	80.55	11	7	7	2.57802	-1.88494	-2.74758	-1.39759
P49792	E3 SUMO-protein ligase RanBP2 OS=Homo sapiens GN=RANBP2 PE=1 SV=2	357.974	6.2	251.054	17	7	7	3.10174	0.854218	0.68894	1.13534
Q14258	E3 ubiquitin/ISG15 ligase TRIM25 OS=Homo sapiens GN=TRIM25 PE=1 SV=2	70.928	8.09	296.706	14	4	4	9.04762	0.382573	0.0272044	0.213895
Q5VTR2	E3 ubiquitin-protein ligase BRE1A OS=Homo sapiens GN=RNF20 PE=1 SV=2	113.592	5.94	29.84	2	1	1	1.12821	6.22486	5.40263	5.26368
O75150	E3 ubiquitin-protein ligase BRE1B OS=Homo sapiens GN=RNF40 PE=1 SV=4	113.581	6.23	40.08	2	2	2	2.2977	0.12598	0.339398	0.667712
Q8TDB6	E3 ubiquitin-protein ligase DTX3L OS=Homo sapiens GN=DTX3L PE=1 SV=1	83.501	8.06	64.1367	7	4	4	6.89189	0.825888	0.458766	0.337912
Q7Z6Z7	E3 ubiquitin-protein ligase HUWE1 OS=Homo sapiens GN=HUWE1 PE=1 SV=3	481.589	5.22	109.371	15	7	7	2.08048	0.364248	0.48342	0.799654
O94822	E3 ubiquitin-protein ligase listerin OS=Homo sapiens GN=LTN1 PE=1 SV=6	200.423	6.25	26.3818	3	2	2	1.24575	0.778866	2.74281	2.8498
O75592	E3 ubiquitin-protein ligase MYCBP2 OS=Homo sapiens GN=MYCBP2 PE=1 SV=3	509.759	7.03	39.08	2	2	2	0.474138	-0.349985	0.501207	0.378128
Q06587	E3 ubiquitin-protein ligase RING1 OS=Homo sapiens GN=RING1 PE=1 SV=2	42.403	5.62	26.6	2	1	1	2.70936		5.40263	5.26368
Q63HN8	E3 ubiquitin-protein ligase RNF213 OS=Homo sapiens GN=RNF213 PE=1 SV=3	591.03	6.48	136.173	19	10	10	2.32379	-0.176549	1.25319	1.52556
Q9UPN9	E3 ubiquitin-protein ligase TRIM33 OS=Homo sapiens GN=TRIM33 PE=1 SV=3	122.456	6.67	60.0575	3	2	2	1.77462	-0.628227	0.0615277	-0.365106
Q9BRZ2	E3 ubiquitin-protein ligase TRIM56 OS=Homo sapiens GN=TRIM56 PE=1 SV=3	81.437	7.74	37.91	4	1	1	1.3245	0.886096	2.58415	3.02418
Q14669	E3 ubiquitin-protein ligase TRIP12 OS=Homo sapiens GN=TRIP12 PE=1 SV=1	220.296	8.48	256.745	6	1	1	0.552209	0.55259	1.22657	0.719457
Q5T4S7	E3 ubiquitin-protein ligase UBR4 OS=Homo sapiens GN=UBR4 PE=1 SV=1	573.476	6.04	176.79	13	8	8	1.5821	-0.621571	0.0990474	-0.0576703
Q96T88	E3 ubiquitin-protein ligase UHRF1 OS=Homo sapiens GN=UHRF1 PE=1 SV=1	89.757	7.56	44.03	2	1	1	1.76545	1.12301	2.36047	3.79115
O94874	E3 UFM1-protein ligase 1 OS=Homo sapiens GN=UFL1 PE=1 SV=2	89.54	6.79	38.533	2	2	2	2.39295	-0.213607	-0.523142	0.00553181
Q15075	Early endosome antigen 1 OS=Homo sapiens GN=EEA1 PE=1 SV=2	162.367	5.68	542.125	66	18	18	17.2218	0.376767	0.740257	0.684018
Q9HC35	Echinoderm microtubule-associated protein-like 4 OS=Homo sapiens GN=EML4 PE=1 SV=3	108.848	6.4	66.23	3	2	2	2.95617	1.72993	-0.525776	-3.2745
P49961	Ectonucleoside triphosphate diphosphohydrolase 1 OS=Homo sapiens GN=ENTPD1 PE=1 SV=1	57.927	6.34	91.1	5	4	4	10	-1.43934	-1.21549	-1.81263
O75356	Ectonucleoside triphosphate diphosphohydrolase 5 OS=Homo sapiens GN=ENTPD5 PE=1 SV=1	47.487	6.33	66.334	3	1	1	1.63551	-1.34586	-1.69724	-1.39613
Q9BSW2	EF-hand calcium-binding domain-containing protein 4B OS=Homo sapiens GN=CRACR2A PE=1 SV=1	45.564	5.01	43.37	2	1	1	4.05063	2.13116	0.0468332	0.885262
Q96C19	EF-hand domain-containing protein D2 OS=Homo sapiens GN=EFHD2 PE=1 SV=1	26.68	5.2	686.701	38	6	6	27.0833	-0.152363	1.28133	2.83255
Q12805	EGF-containing fibulin-like extracellular matrix protein 1 OS=Homo sapiens GN=EFEMP1 PE=1 SV=2	54.604	5.07	374.805	13	3	3	7.91075	-0.0471618	-0.722191	-0.516237
Q8N3D4	EH domain-binding protein 1-like protein 1 OS=Homo sapiens GN=EHBP1L1 PE=1 SV=2	161.756	4.83	43.0863	3	2	2	1.51018	0.455207	1.64337	1.478
Q9H4M9	EH domain-containing protein 1 OS=Homo sapiens GN=EHD1 PE=1 SV=2	60.589	6.83	407.872	34	10	7	20.5993	-0.550313	-0.343602	-0.00555311
Q9NZN4	EH domain-containing protein 2 OS=Homo sapiens GN=EHD2 PE=1 SV=2	61.123	6.46	481.964	38	11	9	26.5193	-1.01846	-1.57402	-1.71478
Q92616	eIF-2-alpha kinase activator GCN1 OS=Homo sapiens GN=GCN1 PE=1 SV=6	292.572	7.47	1067.37	90	30	30	14.1146	-0.0527472	0.210311	0.41143
Q9Y3C4	EKC/KEOPS complex subunit TPRKB OS=Homo sapiens GN=TPRKB PE=1 SV=1	19.648	6.79	182.191	6	1	1	4	0.057123	-0.221172	-0.324286
P15502	Elastin OS=Homo sapiens GN=ELN PE=1 SV=3	68.426	10.4	40.05	3	3	3	6.99746	-1.73015	-0.474847	-2.21668
Q15717	ELAV-like protein 1 OS=Homo sapiens GN=ELAVL1 PE=1 SV=2	36.069	9.17	589.084	20	4	4	14.7239	2.124	2.32972	3.43391
P13804	Electron transfer flavoprotein subunit alpha, mitochondrial OS=Homo sapiens GN=ETFA PE=1 SV=1	35.058	8.38	1381.88	59	11	11	52.2523	0.380088	-1.45714	-0.984016
P38117	Electron transfer flavoprotein subunit beta OS=Homo sapiens GN=ETFB PE=1 SV=3	27.826	8.1	339.234	26	10	10	42.3529	0.855411	-1.25719	-1.22962
Q16134	Electron transfer flavoprotein-ubiquinone oxidoreductase, mitochondrial OS=Homo sapiens GN=ETFDH PE=1 SV=2	68.452	7.55	103.589	17	4	4	9.5624	-1.23758	-1.30766	-1.14997
P68104	Elongation factor 1-alpha 1 OS=Homo sapiens GN=EEF1A1 PE=1 SV=1	50.109	9.01	2028.63	107	13	13	46.9697	0.913852	0.100756	0.105767
P24534	Elongation factor 1-beta OS=Homo sapiens GN=EEF1B2 PE=1 SV=3	24.748	4.67	539.908	27	5	5	33.7778	1.78702	0.390573	0.235241
P29692	Elongation factor 1-delta OS=Homo sapiens GN=EEF1D PE=1 SV=5	31.103	5.01	547.289	37	7	7	41.637	1.50472	0.834645	1.14389
P26641	Elongation factor 1-gamma OS=Homo sapiens GN=EEF1G PE=1 SV=3	50.087	6.67	759.804	71	13	13	27.9176	-0.457006	1.01185	0.637747
P13639	Elongation factor 2 OS=Homo sapiens GN=EEF2 PE=1 SV=4	95.277	6.83	2325.64	182	35	34	47.9021	0.26537	0.805959	0.970039
Q96RP9	Elongation factor G, mitochondrial OS=Homo sapiens GN=GFM1 PE=1 SV=2	83.418	7.01	106.827	15	7	7	12.2503	0.102051	-0.143619	-0.0172847
P43897	Elongation factor Ts, mitochondrial OS=Homo sapiens GN=TSFM PE=1 SV=2	35.368	8.38	49.92	2	1	1	4.30769	-0.316005	0.153284	-0.441325
P49411	Elongation factor Tu, mitochondrial OS=Homo sapiens GN=TUFM PE=1 SV=2	49.51	7.61	2625.72	122	15	15	44.469	-0.271042	-2.10111	-2.08857
P50402	Emerin OS=Homo sapiens GN=EMD PE=1 SV=1	28.976	5.5	148.09	9	2	2	7.48031	0.797611	0.0615277	0.0724201
Q9Y6C2	EMILIN-1 OS=Homo sapiens GN=EMILIN1 PE=1 SV=2	106.601	5.15	3167.76	153	24	24	31.5945	-0.528358	-1.17773	-0.481773
Q9BXX0	EMILIN-2 OS=Homo sapiens GN=EMILIN2 PE=1 SV=3	115.615	6.46	52.1567	5	2	2	2.2792	0.316523	-0.123535	0.986636
O94919	Endonuclease domain-containing 1 protein OS=Homo sapiens GN=ENDOD1 PE=1 SV=2	54.981	5.71	501.361	23	4	4	9.4	-0.0959177	-1.3122	-1.38596
Q14249	Endonuclease G, mitochondrial OS=Homo sapiens GN=ENDOG PE=1 SV=4	32.6	9.5	74.34	8	3	3	13.1313	0.370938	1.256	2.24708
Q99961	Endophilin-A2 OS=Homo sapiens GN=SH3GL1 PE=1 SV=1	41.464	5.43	36.87	2	2	2	7.6087	-3.17533	-0.242673	0.850643
Q9NR46	Endophilin-B2 OS=Homo sapiens GN=SH3GLB2 PE=1 SV=1	43.947	5.99	112.693	6	1	1	3.79747	-0.226174	-2.24412	-2.86214
Q9NZ08	Endoplasmic reticulum aminopeptidase 1 OS=Homo sapiens GN=ERAP1 PE=1 SV=3	107.166	6.46	291.433	23	8	8	9.77683	-0.502141	0.298301	-0.413745
Q6P179	Endoplasmic reticulum aminopeptidase 2 OS=Homo sapiens GN=ERAP2 PE=1 SV=2	110.391	6.71	80	5	2	2	2.60417	-0.526803	1.39057	-0.307041
Q9UKM7	Endoplasmic reticulum mannosyl-oligosaccharide 1,2-alpha-mannosidase OS=Homo sapiens GN=MAN1B1 PE=1 SV=2	79.53	7.72	39.03	5	3	3	5.29328	-0.305299	-0.112277	0.265065
P30040	Endoplasmic reticulum resident protein 29 OS=Homo sapiens GN=ERP29 PE=1 SV=4	28.975	7.31	1111.16	74	11	11	49.4253	0.742566	-0.30238	-0.239397
Q9BS26	Endoplasmic reticulum resident protein 44 OS=Homo sapiens GN=ERP44 PE=1 SV=1	46.941	5.26	248.407	27	6	6	23.6453	-0.333575	-0.63621	-0.752568
Q969X5	Endoplasmic reticulum-Golgi intermediate compartment protein 1 OS=Homo sapiens GN=ERGIC1 PE=1 SV=1	32.571	7.06	557.872	29	3	3	16.2069	-0.892931	-0.996343	-2.23222
P14625	Endoplasmin OS=Homo sapiens GN=HSP90B1 PE=1 SV=1	92.411	4.84	7229.35	421	42	40	58.0324	-0.194959	-0.277756	-0.0576703
O60869	Endothelial differentiation-related factor 1 OS=Homo sapiens GN=EDF1 PE=1 SV=1	16.359	9.95	163.298	11	2	2	16.8919	1.07208	1.76973	1.93612
Q92556	Engulfment and cell motility protein 1 OS=Homo sapiens GN=ELMO1 PE=1 SV=2	83.776	6.28	90.6106	4	2	2	3.43879	-0.830195	-0.21904	-0.0576703
Q6P2E9	Enhancer of mRNA-decapping protein 4 OS=Homo sapiens GN=EDC4 PE=1 SV=1	151.567	5.86	313.678	17	4	4	5.35332	-0.548733	0.217152	1.13937
Q9UHY7	Enolase-phosphatase E1 OS=Homo sapiens GN=ENOPH1 PE=1 SV=1	28.914	4.78	40.4158	4	1	1	4.5977	6.22486	5.40263	5.26368
P42126	Enoyl-CoA delta isomerase 1, mitochondrial OS=Homo sapiens GN=ECI1 PE=1 SV=1	32.795	8.54	69.7456	13	5	5	26.1589	-0.446674	-0.221172	0.235712
O75521	Enoyl-CoA delta isomerase 2, mitochondrial OS=Homo sapiens GN=ECI2 PE=1 SV=4	43.557	9	147.657	17	5	5	23.6041	0.0858751	-0.790217	-0.471747
P30084	Enoyl-CoA hydratase, mitochondrial OS=Homo sapiens GN=ECHS1 PE=1 SV=4	31.367	8.07	899.695	71	12	12	43.4483	0.0560854	-1.04967	-0.62914
P12724	Eosinophil cationic protein OS=Homo sapiens GN=RNASE3 PE=1 SV=2	18.373	10.02	475.197	39	4	4	32.5	-0.245232	-1.84069	-1.81068
P11678	Eosinophil peroxidase OS=Homo sapiens GN=EPX PE=1 SV=2	80.989	10.29	2967.18	202	21	19	33.4266	-1.75907	-2.48934	-2.81848
Q12929	Epidermal growth factor receptor kinase substrate 8 OS=Homo sapiens GN=EPS8 PE=1 SV=1	91.824	7.5	107.319	5	4	4	5.59611	-0.305299	1.34901	0.915254
Q8TE68	Epidermal growth factor receptor kinase substrate 8-like protein 1 OS=Homo sapiens GN=EPS8L1 PE=1 SV=3	80.202	6.04	82.433	5	2	2	2.76625	0.344837	2.02256	3.93586
Q9H6S3	Epidermal growth factor receptor kinase substrate 8-like protein 2 OS=Homo sapiens GN=EPS8L2 PE=1 SV=2	80.57	6.84	172.526	11	4	4	7.27273	0.393293	0.277305	0.775898
Q8TE67	Epidermal growth factor receptor kinase substrate 8-like protein 3 OS=Homo sapiens GN=EPS8L3 PE=1 SV=2	66.819	7.99	468.475	25	6	6	16.5261	0.525859	1.66393	1.5716
P42566	Epidermal growth factor receptor substrate 15 OS=Homo sapiens GN=EPS15 PE=1 SV=2	98.595	4.64	31.37	4	2	2	2.67857	1.84734	1.80176	2.61078
Q9UBC2	Epidermal growth factor receptor substrate 15-like 1 OS=Homo sapiens GN=EPS15L1 PE=1 SV=1	94.197	5.11	38.57	4	3	3	5.55556	0.186969	1.11745	1.85264
Q9NRG7	Epimerase family protein SDR39U1 OS=Homo sapiens GN=SDR39U1 PE=1 SV=2	34.726	9.77	151.68	10	2	2	10.6583	-0.859263	-2.19859	-3.31805
P58107	Epiplakin OS=Homo sapiens GN=EPPK1 PE=1 SV=2	555.279	5.6	2790.95	179	33	30	33.6542	-0.190027	-1.05346	-0.399784
P16422	Epithelial cell adhesion molecule OS=Homo sapiens GN=EPCAM PE=1 SV=2	34.91	7.46	923.171	81	6	6	25.1592	-1.15597	-2.08548	-2.97964
Q9H6T0	Epithelial splicing regulatory protein 2 OS=Homo sapiens GN=ESRP2 PE=1 SV=1	78.351	6.71	27.88	2	1	1	3.71389	2.31284	1.89398	2.35166
P07099	Epoxide hydrolase 1 OS=Homo sapiens GN=EPHX1 PE=1 SV=1	52.915	7.25	280.294	14	6	6	17.3626	-2.4075	-2.28517	-2.42412
Q15006	ER membrane protein complex subunit 2 OS=Homo sapiens GN=EMC2 PE=1 SV=1	34.811	6.57	240.906	8	2	2	9.42761	-0.66027	-1.82764	-1.15367
Q9P0I2	ER membrane protein complex subunit 3 OS=Homo sapiens GN=EMC3 PE=1 SV=3	29.932	6.81	80.7914	7	2	2	8.42912	-0.81873	-0.258647	-0.502824
Q9NPA0	ER membrane protein complex subunit 7 OS=Homo sapiens GN=EMC7 PE=1 SV=1	26.454	9.25	60.7786	8	2	2	11.9835	-0.396099	-0.619237	-1.73678
O75477	Erlin-1 OS=Homo sapiens GN=ERLIN1 PE=1 SV=1	38.901	7.87	89.5986	16	4	3	15.6069	0.226241	0.162583	0.0954284
O94905	Erlin-2 OS=Homo sapiens GN=ERLIN2 PE=1 SV=1	37.815	5.62	214.82	29	4	3	10.3245	-0.432043	-0.558657	-1.1512
Q96HE7	ERO1-like protein alpha OS=Homo sapiens GN=ERO1A PE=1 SV=2	54.358	5.68	265.023	14	6	6	17.094	0.113068	-0.410975	-1.16729
P27105	Erythrocyte band 7 integral membrane protein OS=Homo sapiens GN=STOM PE=1 SV=3	31.711	7.88	351.822	39	4	4	19.4444	-1.34039	-1.84288	-1.86013
P30042	ES1 protein homolog, mitochondrial OS=Homo sapiens GN=C21orf33 PE=1 SV=3	28.153	8.27	398.265	31	6	6	43.2836	0.529601	-0.843975	-2.06519
Q8NBQ5	Estradiol 17-beta-dehydrogenase 11 OS=Homo sapiens GN=HSD17B11 PE=1 SV=3	32.915	9.07	333.163	25	7	7	32	-1.65686	-1.47739	-1.73863
P37059	Estradiol 17-beta-dehydrogenase 2 OS=Homo sapiens GN=HSD17B2 PE=1 SV=1	42.757	8.5	57.2433	2	1	1	3.87597	-2.5206	-3.78075	-3.761
Q92506	Estradiol 17-beta-dehydrogenase 8 OS=Homo sapiens GN=HSD17B8 PE=1 SV=2	26.957	6.54	401.67	17	4	4	19.9234	0.567229	-1.90552	-2.14139
Q99447	Ethanolamine-phosphate cytidylyltransferase OS=Homo sapiens GN=PCYT2 PE=1 SV=1	43.808	6.92	41.25	3	1	1	3.85604	-0.102854	0.501639	0.362693
Q9NZC4	ETS homologous factor OS=Homo sapiens GN=EHF PE=2 SV=1	34.87	7.3	61.84	2	1	1	5.66667	3.01716	2.28597	2.3006
P60842	Eukaryotic initiation factor 4A-I OS=Homo sapiens GN=EIF4A1 PE=1 SV=1	46.125	5.48	1203.61	73	12	6	33.7438	-0.0696342	1.83875	0.82959
Q14240	Eukaryotic initiation factor 4A-II OS=Homo sapiens GN=EIF4A2 PE=1 SV=2	46.373	5.48	265.171	27	8	2	23.3415	-0.878972	0.472466	0.0949096
P38919	Eukaryotic initiation factor 4A-III OS=Homo sapiens GN=EIF4A3 PE=1 SV=4	46.841	6.73	112.617	15	3	1	8.0292	0.149519	-1.89186	-1.83816
P15170	Eukaryotic peptide chain release factor GTP-binding subunit ERF3A OS=Homo sapiens GN=GSPT1 PE=1 SV=1	55.72	5.62	67.5819	11	4	4	9.61924	1.01343	1.2161	1.51842
P62495	Eukaryotic peptide chain release factor subunit 1 OS=Homo sapiens GN=ETF1 PE=1 SV=3	49	5.71	298.35	13	2	2	5.26316	-0.070767	0.45921	1.4214
O43324	Eukaryotic translation elongation factor 1 epsilon-1 OS=Homo sapiens GN=EEF1E1 PE=1 SV=1	19.798	8.54	174.86	6	1	1	5.74713	-0.452569	0.750451	0.112447
P05198	Eukaryotic translation initiation factor 2 subunit 1 OS=Homo sapiens GN=EIF2S1 PE=1 SV=3	36.089	5.08	209.38	15	8	8	29.5238	-0.356878	0.458766	1.26967
P20042	Eukaryotic translation initiation factor 2 subunit 2 OS=Homo sapiens GN=EIF2S2 PE=1 SV=2	38.364	5.8	183.016	15	6	6	24.6246	0.757323	1.58984	2.40422
P41091	Eukaryotic translation initiation factor 2 subunit 3 OS=Homo sapiens GN=EIF2S3 PE=1 SV=3	51.077	8.4	190.428	19	5	5	13.9831	0.0960065	1.37159	2.91393
Q9BY44	Eukaryotic translation initiation factor 2A OS=Homo sapiens GN=EIF2A PE=1 SV=3	64.949	8.87	33.6633	3	2	2	4.61538	-0.185111	2.03527	1.63686
Q14152	Eukaryotic translation initiation factor 3 subunit A OS=Homo sapiens GN=EIF3A PE=1 SV=1	166.468	6.79	480.108	46	11	11	9.04486	0.267165	0.406315	0.572531
B5ME19	Eukaryotic translation initiation factor 3 subunit C-like protein OS=Homo sapiens GN=EIF3CL PE=3 SV=1	105.407	5.64	86.834	5	4	4	4.59519	-0.515961	-0.447958	0.736189
P60228	Eukaryotic translation initiation factor 3 subunit E OS=Homo sapiens GN=EIF3E PE=1 SV=1	52.187	6.04	29.1037	2	1	1	1.57303	-7.06286	0.17723	2.04098
O00303	Eukaryotic translation initiation factor 3 subunit F OS=Homo sapiens GN=EIF3F PE=1 SV=1	37.54	5.45	264.888	25	4	4	15.9664	-0.396099	0.712594	0.167768
O75821	Eukaryotic translation initiation factor 3 subunit G OS=Homo sapiens GN=EIF3G PE=1 SV=2	35.589	6.13	100.271	17	4	4	22.8125	1.581	0.457433	1.88901
Q13347	Eukaryotic translation initiation factor 3 subunit I OS=Homo sapiens GN=EIF3I PE=1 SV=1	36.479	5.64	124.942	7	2	2	7.07692	-0.39043	0.174529	0.43417
O75822	Eukaryotic translation initiation factor 3 subunit J OS=Homo sapiens GN=EIF3J PE=1 SV=2	29.045	4.83	90.22	5	1	1	5.03876	0.268957	1.15603	1.56375
Q9UBQ5	Eukaryotic translation initiation factor 3 subunit K OS=Homo sapiens GN=EIF3K PE=1 SV=1	25.043	4.93	57.0767	3	2	2	11.4679	-1.45405	-1.41911	-2.13895
Q7L2H7	Eukaryotic translation initiation factor 3 subunit M OS=Homo sapiens GN=EIF3M PE=1 SV=1	42.476	5.63	50.3827	3	2	2	6.41711	-0.526803	1.21242	0.614766
Q04637	Eukaryotic translation initiation factor 4 gamma 1 OS=Homo sapiens GN=EIF4G1 PE=1 SV=4	175.382	5.33	161.131	25	3	3	2.06379	0.484039	1.84011	2.32182
P78344	Eukaryotic translation initiation factor 4 gamma 2 OS=Homo sapiens GN=EIF4G2 PE=1 SV=1	102.297	7.14	274.453	23	7	7	9.48181	0.537801	1.4093	1.6969
Q15056	Eukaryotic translation initiation factor 4H OS=Homo sapiens GN=EIF4H PE=1 SV=5	27.368	7.23	44.07	4	2	2	14.9194	6.22486	5.40263	5.26368
P55010	Eukaryotic translation initiation factor 5 OS=Homo sapiens GN=EIF5 PE=1 SV=2	49.192	5.58	35.3991	3	2	2	4.64037	0.57014	-0.303886	-1.34455
P63241	Eukaryotic translation initiation factor 5A-1 OS=Homo sapiens GN=EIF5A PE=1 SV=2	16.821	5.24	509.072	55	8	8	40.9091	0.917855	0.239035	0.525176
Q96KP1	Exocyst complex component 2 OS=Homo sapiens GN=EXOC2 PE=1 SV=1	104	6.9	32.58	2	2	2	3.13853	-0.792327	-1.4605	-1.01392
Q96A65	Exocyst complex component 4 OS=Homo sapiens GN=EXOC4 PE=1 SV=1	110.429	6.49	42.5321	4	3	3	4.00411	-0.365193	-0.2645	-0.557241
O00471	Exocyst complex component 5 OS=Homo sapiens GN=EXOC5 PE=1 SV=1	81.801	6.71	47.2367	8	2	2	4.09605	-0.656863	-0.659156	-1.21153
Q9UPT5	Exocyst complex component 7 OS=Homo sapiens GN=EXOC7 PE=1 SV=3	83.33	6.79	93.1532	4	2	2	2.72109	0.783888	1.61715	2.4279
Q8IYI6	Exocyst complex component 8 OS=Homo sapiens GN=EXOC8 PE=1 SV=2	81.747	5.49	79.69	5	2	2	3.31034	-0.163197	0.590647	0.370431
Q13868	Exosome complex component RRP4 OS=Homo sapiens GN=EXOSC2 PE=1 SV=2	32.768	7.5	38.23	2	1	1	5.11945	0.287642	0.720393	0.248365
O14980	Exportin-1 OS=Homo sapiens GN=XPO1 PE=1 SV=1	123.306	6.06	134.182	20	7	7	8.68347	0.154375	0.457433	0.283397
P55060	Exportin-2 OS=Homo sapiens GN=CSE1L PE=1 SV=3	110.346	5.77	144.627	7	2	2	2.36869	1.05453	2.34865	1.84695
Q9BSJ8	Extended synaptotagmin-1 OS=Homo sapiens GN=ESYT1 PE=1 SV=1	122.78	5.83	257.308	35	11	11	14.1304	-1.09016	-0.872741	-1.27316
A0FGR8	Extended synaptotagmin-2 OS=Homo sapiens GN=ESYT2 PE=1 SV=1	102.294	9.26	75.5	5	2	2	3.69164	0.0529683	-0.282944	-0.207048
Q16610	Extracellular matrix protein 1 OS=Homo sapiens GN=ECM1 PE=1 SV=2	60.635	6.71	56.15	4	1	1	2.59259	-0.691297	0.0691101	1.08737
P08294	Extracellular superoxide dismutase [Cu-Zn] OS=Homo sapiens GN=SOD3 PE=1 SV=2	25.835	6.61	212.35	6	1	1	6.66667	-1.23758	-2.25282	-1.69311
P15311	Ezrin OS=Homo sapiens GN=EZR PE=1 SV=4	69.37	6.27	1581.46	118	19	10	31.57	-1.55189	-0.110958	0.231941
Q08945	FACT complex subunit SSRP1 OS=Homo sapiens GN=SSRP1 PE=1 SV=1	81.024	6.87	79.4034	8	4	4	5.50071	0.188863	1.82796	1.89424
P52907	F-actin-capping protein subunit alpha-1 OS=Homo sapiens GN=CAPZA1 PE=1 SV=3	32.902	5.69	545.078	38	7	6	39.8601	-0.101695	-0.0184255	-0.132855
P47755	F-actin-capping protein subunit alpha-2 OS=Homo sapiens GN=CAPZA2 PE=1 SV=3	32.929	5.85	323.879	14	2	1	9.79021	-0.764564	-3.27038	-4.14629
P47756	F-actin-capping protein subunit beta OS=Homo sapiens GN=CAPZB PE=1 SV=4	31.331	5.59	356.191	24	6	6	28.8809	-0.54558	0.836697	0.788467
Q8NFF5	FAD synthase OS=Homo sapiens GN=FLAD1 PE=1 SV=1	65.224	6.93	28.79	3	2	2	4.59966	0.365923	1.7098	2.83892
Q96CU9	FAD-dependent oxidoreductase domain-containing protein 1 OS=Homo sapiens GN=FOXRED1 PE=1 SV=2	53.778	7.78	44.01	2	1	1	2.6749	0.310445	0.817779	0.00276856
Q9NVI1	Fanconi anemia group I protein OS=Homo sapiens GN=FANCI PE=1 SV=4	149.229	6.74	53.1967	4	2	2	1.88253	1.12202	1.97072	1.5405
Q96AE4	Far upstream element-binding protein 1 OS=Homo sapiens GN=FUBP1 PE=1 SV=3	67.518	7.61	228.462	9	2	1	3.41615	6.22486	5.40263	5.26368
Q92945	Far upstream element-binding protein 2 OS=Homo sapiens GN=KHSRP PE=1 SV=4	73.07	7.3	706.466	38	9	9	18.4248	1.31522	0.913224	0.962948
Q96I24	Far upstream element-binding protein 3 OS=Homo sapiens GN=FUBP3 PE=1 SV=2	61.602	8.38	346.208	12	3	2	5.41958	1.3571	1.10587	1.28953
P14324	Farnesyl pyrophosphate synthase OS=Homo sapiens GN=FDPS PE=1 SV=4	48.245	6.15	38.85	6	2	2	5.01193	0.722433	1.29457	0.458171
Q96CS3	FAS-associated factor 2 OS=Homo sapiens GN=FAF2 PE=1 SV=2	52.591	5.62	50.09	5	2	2	7.86517	-0.224912	-0.545236	-1.16605
Q16658	Fascin OS=Homo sapiens GN=FSCN1 PE=1 SV=3	54.496	7.24	338.624	27	6	6	14.4016	-0.370763	1.84181	3.24276
P49327	Fatty acid synthase OS=Homo sapiens GN=FASN PE=1 SV=3	273.254	6.44	1788	111	31	31	20.1513	0.398214	1.91872	1.37621
Q01469	Fatty acid-binding protein, epidermal OS=Homo sapiens GN=FABP5 PE=1 SV=3	15.155	7.01	536.265	28	7	7	60	0.273428	-0.997561	-0.153667
P07148	Fatty acid-binding protein, liver OS=Homo sapiens GN=FABP1 PE=1 SV=1	14.199	7.18	1245.54	87	8	8	77.9528	-0.873031	-2.02214	-0.331242
Q8WVX9	Fatty acyl-CoA reductase 1 OS=Homo sapiens GN=FAR1 PE=1 SV=1	59.319	9.17	45.91	8	1	1	2.52427	-0.494519	-0.140925	-0.694011
P51648	Fatty aldehyde dehydrogenase OS=Homo sapiens GN=ALDH3A2 PE=1 SV=1	54.813	7.88	110.486	9	3	3	8.24742	-1.419	-2.4723	-3.17103
Q9BZK7	F-box-like/WD repeat-containing protein TBL1XR1 OS=Homo sapiens GN=TBL1XR1 PE=1 SV=1	55.56	5.55	487.622	16	1	1	4.47471	1.23314	1.9205	1.89974
Q9Y4F1	FERM, RhoGEF and pleckstrin domain-containing protein 1 OS=Homo sapiens GN=FARP1 PE=1 SV=1	118.559	8.15	87.6968	6	2	2	1.91388	-0.952242	-0.878339	-1.72757
Q96AC1	Fermitin family homolog 2 OS=Homo sapiens GN=FERMT2 PE=1 SV=1	77.811	6.7	38.3267	5	2	1	2.94118	-1.22239	-0.658192	-0.790412
Q86UX7	Fermitin family homolog 3 OS=Homo sapiens GN=FERMT3 PE=1 SV=1	75.905	6.98	151.631	8	4	4	11.5442	-1.03827	-0.0215194	-0.401248
P02794	Ferritin heavy chain OS=Homo sapiens GN=FTH1 PE=1 SV=2	21.212	5.55	197.2	17	5	5	31.694	-0.363804	0.901837	0.239472
P02792	Ferritin light chain OS=Homo sapiens GN=FTL PE=1 SV=2	20.007	5.78	503.992	22	4	4	26.2857	-0.491482	0.621122	0.755688
P22830	Ferrochelatase, mitochondrial OS=Homo sapiens GN=FECH PE=1 SV=2	47.832	8.73	53.38	6	3	3	11.5839	0.562853	-0.416666	0.05011
P35555	Fibrillin-1 OS=Homo sapiens GN=FBN1 PE=1 SV=3	312.022	4.93	9987.76	712	72	69	38.4187	-0.943915	-1.8298	-1.74605
P35556	Fibrillin-2 OS=Homo sapiens GN=FBN2 PE=1 SV=3	314.558	4.86	1155.18	109	22	19	12.0192	-0.547156	-2.13287	-1.82044
P02671	Fibrinogen alpha chain OS=Homo sapiens GN=FGA PE=1 SV=2	94.914	6.01	2948.42	238	17	17	19.2841	-0.571003	2.35523	3.84054
P02675	Fibrinogen beta chain OS=Homo sapiens GN=FGB PE=1 SV=2	55.892	8.27	4949.98	387	28	28	60.8961	-0.950156	2.19306	3.1952
P02679	Fibrinogen gamma chain OS=Homo sapiens GN=FGG PE=1 SV=3	51.479	5.62	2304.27	166	18	18	49.0066	-0.958519	2.65988	3.27866
Q06828	Fibromodulin OS=Homo sapiens GN=FMOD PE=1 SV=2	43.152	6.04	138.8	5	1	1	3.45745	-0.956424	0.861092	1.48218
P02751	Fibronectin OS=Homo sapiens GN=FN1 PE=1 SV=4	262.46	5.71	8955.02	542	69	69	45.5155	-0.418999	0.0841564	1.14965
Q9Y2H6	Fibronectin type-III domain-containing protein 3A OS=Homo sapiens GN=FNDC3A PE=1 SV=4	131.767	6.71	78.0994	5	3	3	3.75626	0.473197	-1.43388	-2.08152
P23142	Fibulin-1 OS=Homo sapiens GN=FBLN1 PE=1 SV=4	77.162	5.22	725.696	23	6	6	15.7895	-2.04493	0.161492	-0.527377
P98095	Fibulin-2 OS=Homo sapiens GN=FBLN2 PE=1 SV=2	126.489	4.82	46.4333	4	3	3	4.64527	-0.751789	-1.65051	-0.85812
Q9UBX5	Fibulin-5 OS=Homo sapiens GN=FBLN5 PE=1 SV=1	50.147	4.73	128.872	10	1	1	2.45536	-0.915142	-0.196486	-1.82044
Q4L180	Filamin A-interacting protein 1-like OS=Homo sapiens GN=FILIP1L PE=1 SV=2	130.301	6.57	56.8833	3	1	1	1.14537	0.375104	0.288341	0.757
P21333	Filamin-A OS=Homo sapiens GN=FLNA PE=1 SV=4	280.564	6.06	18518.3	1080	107	102	61.768	-1.45701	-1.75993	-1.54183
O75369	Filamin-B OS=Homo sapiens GN=FLNB PE=1 SV=2	277.99	5.73	8435.95	581	85	79	49.2314	0.387531	0.128934	1.35144
Q14315	Filamin-C OS=Homo sapiens GN=FLNC PE=1 SV=3	290.841	5.97	5743.48	335	60	53	33.2844	-3.37356	-3.88509	-2.64552
Q5T1M5	FK506-binding protein 15 OS=Homo sapiens GN=FKBP15 PE=1 SV=2	133.547	5.2	214.44	18	5	5	5.57834	0.0838403	0.84011	1.39361
P39748	Flap endonuclease 1 OS=Homo sapiens GN=FEN1 PE=1 SV=1	42.566	8.62	38.66	3	2	2	6.84211	0.707313	1.47752	2.47412
P30043	Flavin reductase (NADPH) OS=Homo sapiens GN=BLVRB PE=1 SV=3	22.105	7.65	89.94	6	2	2	18.932	0.893666	0.144477	0.535919
O75955	Flotillin-1 OS=Homo sapiens GN=FLOT1 PE=1 SV=3	47.326	7.49	105.574	17	6	6	19.2037	-0.305299	-1.07387	-1.29339
Q14254	Flotillin-2 OS=Homo sapiens GN=FLOT2 PE=1 SV=2	47.035	5.25	403.351	25	6	6	20.5607	-0.238852	-0.584047	-0.879373
Q5VW36	Focadhesin OS=Homo sapiens GN=FOCAD PE=1 SV=1	199.944	6.62	45.7386	2	1	1	0.555247	-0.320041	3.09605	4.50944
P14207	Folate receptor beta OS=Homo sapiens GN=FOLR2 PE=1 SV=4	29.26	7.53	239.947	12	4	4	20	-1.26325	-2.83633	-3.91969
Q12841	Follistatin-related protein 1 OS=Homo sapiens GN=FSTL1 PE=1 SV=1	34.963	5.52	61.3672	3	1	1	2.5974	0.452844	0.995722	1.49423
P85037	Forkhead box protein K1 OS=Homo sapiens GN=FOXK1 PE=1 SV=1	75.411	9.32	47.7111	3	3	3	5.04775	0.223471	1.23411	2.6182
Q5T0N5	Formin-binding protein 1-like OS=Homo sapiens GN=FNBP1L PE=1 SV=3	70.021	6.64	83.9733	4	2	2	4.46281	0.857795	1.12474	1.08606
O95466	Formin-like protein 1 OS=Homo sapiens GN=FMNL1 PE=1 SV=3	121.777	5.72	37.9435	6	3	3	3.72727	0.0848581	0.373244	0.78975
Q13642	Four and a half LIM domains protein 1 OS=Homo sapiens GN=FHL1 PE=1 SV=4	36.239	8.97	257.253	9	1	1	3.40557	-0.218621	-3.10373	-2.86618
Q14192	Four and a half LIM domains protein 2 OS=Homo sapiens GN=FHL2 PE=1 SV=3	32.171	7.55	61.76	7	4	4	18.9964	1.24957	1.6695	2.36442
P51114	Fragile X mental retardation syndrome-related protein 1 OS=Homo sapiens GN=FXR1 PE=1 SV=3	69.678	6.15	64.43	5	3	3	6.76329	-0.293348	1.28308	1.76876
P09467	Fructose-1,6-bisphosphatase 1 OS=Homo sapiens GN=FBP1 PE=1 SV=5	36.819	6.99	268.547	17	4	3	18.6391	-0.130936	1.52494	1.10422
P04075	Fructose-bisphosphate aldolase A OS=Homo sapiens GN=ALDOA PE=1 SV=2	39.395	8.09	3606.54	189	20	18	71.978	-0.154763	0.389641	1.34949
P09972	Fructose-bisphosphate aldolase C OS=Homo sapiens GN=ALDOC PE=1 SV=2	39.431	6.87	978.649	40	6	4	24.4505	-0.473392	-0.531939	-0.701202
P07954	Fumarate hydratase, mitochondrial OS=Homo sapiens GN=FH PE=1 SV=3	54.602	8.76	1018.69	76	13	13	45.6863	-0.943915	-0.860501	-0.823378
Q96GK7	Fumarylacetoacetate hydrolase domain-containing protein 2A OS=Homo sapiens GN=FAHD2A PE=1 SV=1	34.574	8.24	69.38	6	3	3	18.1529	1.3512	-0.380466	-1.04904
Q14802	FXYD domain-containing ion transport regulator 3 OS=Homo sapiens GN=FXYD3 PE=2 SV=1	9.257	7.3	104.377	7	1	1	21.8391	-0.250357	-1.96146	-2.26914
Q9BQS8	FYVE and coiled-coil domain-containing protein 1 OS=Homo sapiens GN=FYCO1 PE=1 SV=3	166.879	4.92	41.17	3	2	2	2.09743	0.395756	1.18611	1.24837
Q7Z6J4	FYVE, RhoGEF and PH domain-containing protein 2 OS=Homo sapiens GN=FGD2 PE=1 SV=1	74.845	6.93	25.02	2	1	1	2.1374	-0.0628557	0.947804	0.835814
Q9UKJ3	G patch domain-containing protein 8 OS=Homo sapiens GN=GPATCH8 PE=1 SV=2	164.098	8.66	94.2567	6	1	1	1.06525	0.959512	-0.296372	1.61982
O94766	Galactosylgalactosylxylosylprotein 3-beta-glucuronosyltransferase 3 OS=Homo sapiens GN=B3GAT3 PE=1 SV=2	37.099	8.27	65.2614	3	1	1	4.1791	-2.05835	0.151087	0.856776
P09382	Galectin-1 OS=Homo sapiens GN=LGALS1 PE=1 SV=2	14.706	5.5	2808.53	146	7	7	62.963	-0.878972	-1.58496	-1.81458
Q05315	Galectin-10 OS=Homo sapiens GN=CLC PE=1 SV=3	16.442	7.37	60.0636	6	1	1	4.92958	0.101046	-0.669796	0.417668
P17931	Galectin-3 OS=Homo sapiens GN=LGALS3 PE=1 SV=5	26.136	8.56	1905.81	133	7	7	35.2	-0.540863	-2.39644	-2.28256
Q08380	Galectin-3-binding protein OS=Homo sapiens GN=LGALS3BP PE=1 SV=1	65.289	5.27	478.919	44	9	9	21.7094	-0.646691	0.704752	0.48178
P56470	Galectin-4 OS=Homo sapiens GN=LGALS4 PE=1 SV=1	35.918	9.16	2532.58	126	13	13	39.9381	-0.937701	-0.853867	-0.93339
O00182	Galectin-9 OS=Homo sapiens GN=LGALS9 PE=1 SV=2	39.493	9.17	720.054	22	3	3	14.9296	-0.152363	-0.234035	-2.29068
P60520	Gamma-aminobutyric acid receptor-associated protein-like 2 OS=Homo sapiens GN=GABARAPL2 PE=1 SV=1	13.658	8.1	55.4722	2	1	1	6.83761	-0.474891	-1.11426	-0.51307
P09104	Gamma-enolase OS=Homo sapiens GN=ENO2 PE=1 SV=3	47.239	5.03	558.88	45	6	3	21.1982	-1.78116	0.349013	2.17355
Q92820	Gamma-glutamyl hydrolase OS=Homo sapiens GN=GGH PE=1 SV=2	35.941	7.11	362.983	25	5	5	19.4969	-0.585502	-0.0079555	0.157369
P36269	Gamma-glutamyltransferase 5 OS=Homo sapiens GN=GGT5 PE=1 SV=2	62.222	7.55	102.769	10	4	4	8.87372	-0.673977	-1.18326	-0.895779
P19440	Gamma-glutamyltranspeptidase 1 OS=Homo sapiens GN=GGT1 PE=1 SV=2	61.372	7.12	61.4842	3	1	1	1.75747	-0.468904	-0.795503	-2.34314
P13284	Gamma-interferon-inducible lysosomal thiol reductase OS=Homo sapiens GN=IFI30 PE=1 SV=3	27.945	4.88	47.6833	3	2	2	9.6	0.701352	1.14641	0.489301
Q99747	Gamma-soluble NSF attachment protein OS=Homo sapiens GN=NAPG PE=1 SV=1	34.724	5.41	132.454	17	5	5	18.9103	0.625045	-0.756834	-1.22443
Q9BSJ2	Gamma-tubulin complex component 2 OS=Homo sapiens GN=TUBGCP2 PE=1 SV=2	102.469	6.84	124.714	8	2	2	3.43681	0.00538521	1.03378	0.747458
O95479	GDH/6PGL endoplasmic bifunctional protein OS=Homo sapiens GN=H6PD PE=1 SV=2	88.836	7.3	70.4046	9	3	3	4.04551	-0.875009	0.00669748	0.799336
Q9H488	GDP-fucose protein O-fucosyltransferase 1 OS=Homo sapiens GN=POFUT1 PE=1 SV=1	43.927	8.53	76.83	5	1	1	4.12371	-0.238852	-0.129531	-0.713873
Q13630	GDP-L-fucose synthase OS=Homo sapiens GN=TSTA3 PE=1 SV=1	35.87	6.6	178.319	8	2	2	9.34579	0.166925	-0.910098	-1.16108
O60547	GDP-mannose 4,6 dehydratase OS=Homo sapiens GN=GMDS PE=1 SV=1	41.923	7.31	114.77	16	5	5	21.7742	0.186969	-1.63906	-2.61125
P06396	Gelsolin OS=Homo sapiens GN=GSN PE=1 SV=1	85.644	6.28	2491.51	139	16	16	30.4348	-1.20736	-0.541678	0.402653
Q8TEQ6	Gem-associated protein 5 OS=Homo sapiens GN=GEMIN5 PE=1 SV=3	168.483	6.62	48.0507	3	1	1	0.596817	0.629934	0.81674	0.167768
P13984	General transcription factor IIF subunit 2 OS=Homo sapiens GN=GTF2F2 PE=1 SV=2	28.363	9.23	64.1255	3	1	1	3.21285	0.0425291	2.09148	3.06436
P78347	General transcription factor II-I OS=Homo sapiens GN=GTF2I PE=1 SV=2	112.346	6.39	187.653	17	8	8	10.6212	0.450477	0.497322	0.826468
O60763	General vesicular transport factor p115 OS=Homo sapiens GN=USO1 PE=1 SV=2	107.828	4.91	166.589	9	4	4	8.31601	0.186969	1.03079	1.56917
Q9NQX3	Gephyrin OS=Homo sapiens GN=GPHN PE=1 SV=1	79.698	5.43	37.3733	3	1	1	2.17391	0.937708	0.876797	-0.0370518
P60983	Glia maturation factor beta OS=Homo sapiens GN=GMFB PE=1 SV=2	16.702	5.29	48.1734	7	3	3	30.2817	-0.0195549	-0.154446	-0.134071
P07093	Glia-derived nexin OS=Homo sapiens GN=SERPINE2 PE=1 SV=1	43.974	9.29	122.553	8	2	2	5.52764	-0.811137	-0.509178	-0.27048
P01275	Glucagon OS=Homo sapiens GN=GCG PE=1 SV=3	20.896	6.23	80.4552	6	1	1	4.44444	0.0653965	-5.20701	-8.02403
P11413	Glucose-6-phosphate 1-dehydrogenase OS=Homo sapiens GN=G6PD PE=1 SV=4	59.219	6.84	451.69	31	8	8	22.3301	-0.293348	0.78167	1.04931
P06744	Glucose-6-phosphate isomerase OS=Homo sapiens GN=GPI PE=1 SV=4	63.107	8.32	1245.66	90	9	9	24.9104	-0.347237	1.2161	0.872604
Q9NWU2	Glucose-induced degradation protein 8 homolog OS=Homo sapiens GN=GID8 PE=1 SV=1	26.732	4.97	36.8667	4	2	2	10.5263	0.0362291	1.09791	1.22532
P14314	Glucosidase 2 subunit beta OS=Homo sapiens GN=PRKCSH PE=1 SV=2	59.388	4.41	1127.09	74	14	14	28.7879	0.698031	0.146684	0.387479
Q4G148	Glucoside xylosyltransferase 1 OS=Homo sapiens GN=GXYLT1 PE=1 SV=2	50.534	8.65	46.3079	2	1	1	2.72727	-0.321389	0.41641	0.569546
P00367	Glutamate dehydrogenase 1, mitochondrial OS=Homo sapiens GN=GLUD1 PE=1 SV=2	61.359	7.8	1170.44	69	12	12	30.1075	-1.11099	-1.15581	-1.34596
P48507	Glutamate--cysteine ligase regulatory subunit OS=Homo sapiens GN=GCLM PE=1 SV=1	30.708	6.02	59.6656	2	1	1	5.10949	0.116058	1.07868	1.43027
O94925	Glutaminase kidney isoform, mitochondrial OS=Homo sapiens GN=GLS PE=1 SV=1	73.414	7.77	193.828	16	7	7	15.2466	-0.372159	-1.1103	-1.58275
Q06210	Glutamine--fructose-6-phosphate aminotransferase [isomerizing] 1 OS=Homo sapiens GN=GFPT1 PE=1 SV=3	78.756	7.11	630.233	59	13	13	25.7511	0.0467139	0.464527	-0.232869
Q2TAL8	Glutamine-rich protein 1 OS=Homo sapiens GN=QRICH1 PE=1 SV=1	86.382	5.87	32.7306	2	2	2	2.44845	-0.0404878	-0.788108	-0.73033
P47897	Glutamine--tRNA ligase OS=Homo sapiens GN=QARS PE=1 SV=1	87.743	7.15	759.939	57	15	15	25.9355	0.0320138	-0.15241	0.351877
P35754	Glutaredoxin-1 OS=Homo sapiens GN=GLRX PE=1 SV=2	11.768	8.09	240.948	26	4	4	43.3962	0.841026	1.68344	2.38068
O76003	Glutaredoxin-3 OS=Homo sapiens GN=GLRX3 PE=1 SV=2	37.408	5.39	123.895	9	3	3	10.4478	-0.0572311	-0.641912	-0.0302439
Q86SX6	Glutaredoxin-related protein 5, mitochondrial OS=Homo sapiens GN=GLRX5 PE=1 SV=2	16.618	6.79	190.486	13	4	4	23.5669	1.66098	0.263645	0.152391
Q92947	Glutaryl-CoA dehydrogenase, mitochondrial OS=Homo sapiens GN=GCDH PE=1 SV=1	48.096	8.06	149.201	12	5	5	21.6895	0.0929745	-1.32743	-0.0582472
P07203	Glutathione peroxidase 1 OS=Homo sapiens GN=GPX1 PE=1 SV=4	22.075	6.55	276.14	21	5	5	32.5123	-0.0594783	-0.433875	-1.28391
P18283	Glutathione peroxidase 2 OS=Homo sapiens GN=GPX2 PE=1 SV=3	21.941	7.78	126.313	7	2	2	13.1579	0.684666	-1.81041	-2.05594
P22352	Glutathione peroxidase 3 OS=Homo sapiens GN=GPX3 PE=1 SV=2	25.537	8.13	216.709	14	3	3	15.9292	-1.87699	-1.55238	0.821772
P00390	Glutathione reductase, mitochondrial OS=Homo sapiens GN=GSR PE=1 SV=2	56.221	8.5	435.788	28	7	7	18.3908	0.12993	-0.971	-1.06287
Q9Y2Q3	Glutathione S-transferase kappa 1 OS=Homo sapiens GN=GSTK1 PE=1 SV=3	25.48	8.41	319.813	38	9	9	54.4248	0.218843	-0.695262	-2.33473
P28161	Glutathione S-transferase Mu 2 OS=Homo sapiens GN=GSTM2 PE=1 SV=2	25.728	6.37	56.75	3	2	2	10.0917	-2.08558	-0.113597	-0.0161633
P78417	Glutathione S-transferase omega-1 OS=Homo sapiens GN=GSTO1 PE=1 SV=2	27.548	6.6	255.821	25	6	6	25.3112	-0.0217441	1.85469	2.45292
P09211	Glutathione S-transferase P OS=Homo sapiens GN=GSTP1 PE=1 SV=2	23.341	5.64	727.028	72	9	9	62.381	-0.665395	-0.353705	1.31359
P48637	Glutathione synthetase OS=Homo sapiens GN=GSS PE=1 SV=1	52.352	5.92	372.37	14	3	3	7.38397	-0.13567	0.885082	1.81297
P04406	Glyceraldehyde-3-phosphate dehydrogenase OS=Homo sapiens GN=GAPDH PE=1 SV=3	36.03	8.46	4348.89	233	15	15	65.0746	0.757962	-0.979398	-1.53378
Q8IVS8	Glycerate kinase OS=Homo sapiens GN=GLYCTK PE=1 SV=1	55.218	6.73	66.88	4	2	2	6.11855	0.73091	0.918722	-0.825341
P43304	Glycerol-3-phosphate dehydrogenase, mitochondrial OS=Homo sapiens GN=GPD2 PE=1 SV=3	80.802	7.69	485.037	50	16	16	25.1719	-0.737325	-0.902093	-1.03308
P50440	Glycine amidinotransferase, mitochondrial OS=Homo sapiens GN=GATM PE=1 SV=1	48.424	8.05	41.37	4	2	2	4.01891	-0.892931	-0.833062	-0.626571
P41250	Glycine--tRNA ligase OS=Homo sapiens GN=GARS PE=1 SV=3	83.113	7.03	204.886	18	6	6	11.3667	0.371773	2.01261	1.81044
P35573	Glycogen debranching enzyme OS=Homo sapiens GN=AGL PE=1 SV=3	174.652	6.76	59.9067	7	2	2	1.69713	-1.32409	-0.2748	-0.0342113
P11216	Glycogen phosphorylase, brain form OS=Homo sapiens GN=PYGB PE=1 SV=5	96.635	6.86	413.207	40	12	11	18.2681	-1.00108	-1.33819	-0.424863
P06737	Glycogen phosphorylase, liver form OS=Homo sapiens GN=PYGL PE=1 SV=4	97.087	7.17	109.93	12	5	4	6.96576	-1.80735	-0.39805	-0.562961
P46976	Glycogenin-1 OS=Homo sapiens GN=GYG1 PE=1 SV=4	39.359	5.53	113.511	7	1	1	2.85714	-0.325439	1.58862	1.21318
O75063	Glycosaminoglycan xylosylkinase OS=Homo sapiens GN=FAM20B PE=1 SV=1	46.403	6.87	91.9267	3	1	1	2.20049	-0.75725	-2.84946	-3.61125
O43292	Glycosylphosphatidylinositol anchor attachment 1 protein OS=Homo sapiens GN=GPAA1 PE=1 SV=3	67.58	8.06	83.21	2	1	1	2.0934	-1.6299	-1.66592	-2.84611
P30419	Glycylpeptide N-tetradecanoyltransferase 1 OS=Homo sapiens GN=NMT1 PE=1 SV=2	56.77	7.8	51.51	6	1	1	2.21774	-0.588744	1.87995	1.6413
Q9HC38	Glyoxalase domain-containing protein 4 OS=Homo sapiens GN=GLOD4 PE=1 SV=1	34.771	5.6	191.617	30	6	6	19.4888	0.533334	1.23152	1.43765
Q9UBQ7	Glyoxylate reductase/hydroxypyruvate reductase OS=Homo sapiens GN=GRHPR PE=1 SV=1	35.646	7.39	292.418	14	4	4	20.7317	0.0192934	-0.0758004	-0.128002
Q92896	Golgi apparatus protein 1 OS=Homo sapiens GN=GLG1 PE=1 SV=2	134.464	6.9	539.167	33	11	11	13.9101	0.411256	-0.0874247	0.364847
O00461	Golgi integral membrane protein 4 OS=Homo sapiens GN=GOLIM4 PE=1 SV=1	81.831	4.77	350.646	31	9	9	20.1149	1.03412	-0.0048905	-0.0651888
Q8NBJ4	Golgi membrane protein 1 OS=Homo sapiens GN=GOLM1 PE=1 SV=1	45.306	4.97	222.129	9	3	3	9.47631	-0.204875	-0.85718	-1.73863
Q9H4A6	Golgi phosphoprotein 3 OS=Homo sapiens GN=GOLPH3 PE=1 SV=1	33.79	6.44	26.97	4	2	2	10.4027	0.158248	-0.708165	-0.254524
Q9H3P7	Golgi resident protein GCP60 OS=Homo sapiens GN=ACBD3 PE=1 SV=4	60.556	5.06	209.59	11	3	3	12.5	-0.153563	0.297308	0.970605
Q9H4G4	Golgi-associated plant pathogenesis-related protein 1 OS=Homo sapiens GN=GLIPR2 PE=1 SV=3	17.208	9.41	320.88	24	5	5	56.4935	-1.54558	-2.06491	-2.52898
Q08379	Golgin subfamily A member 2 OS=Homo sapiens GN=GOLGA2 PE=1 SV=3	113.017	5.02	233.904	14	6	6	9.98004	0.82832	0.658719	1.01927
Q08378	Golgin subfamily A member 3 OS=Homo sapiens GN=GOLGA3 PE=1 SV=2	167.252	5.44	666.974	34	9	9	7.14286	0.41854	0.927412	1.31024
Q14789	Golgin subfamily B member 1 OS=Homo sapiens GN=GOLGB1 PE=1 SV=2	375.79	5	495.838	32	10	10	3.7128	0.592496	0.501639	1.26714
Q92538	Golgi-specific brefeldin A-resistance guanine nucleotide exchange factor 1 OS=Homo sapiens GN=GBF1 PE=1 SV=2	206.315	5.73	129.764	10	3	3	1.99032	-0.400365	0.367106	-0.101596
Q96S52	GPI transamidase component PIG-S OS=Homo sapiens GN=PIGS PE=1 SV=3	61.617	6.49	142.892	9	3	3	8.82883	-1.67054	-2.77239	-2.80293
Q969N2	GPI transamidase component PIG-T OS=Homo sapiens GN=PIGT PE=1 SV=1	65.658	8.38	44.6215	2	1	1	1.21107	-2.1274	-0.488481	-0.651602
Q9Y4H4	G-protein-signaling modulator 3 OS=Homo sapiens GN=GPSM3 PE=1 SV=1	17.855	4.97	35.81	3	2	2	20	0.182222	0.463199	0.833328
P28676	Grancalcin OS=Homo sapiens GN=GCA PE=1 SV=2	23.994	5.21	112.922	25	4	4	18.894	0.176504	1.07925	1.72248
P28799	Granulins OS=Homo sapiens GN=GRN PE=1 SV=2	63.5	6.83	211.822	17	3	3	10.118	0.205803	-0.603388	-0.210892
Q12849	G-rich sequence factor 1 OS=Homo sapiens GN=GRSF1 PE=1 SV=3	53.093	6.19	76.3948	12	3	3	5.625	0.951723	1.18852	1.87472
Q8IWJ2	GRIP and coiled-coil domain-containing protein 2 OS=Homo sapiens GN=GCC2 PE=1 SV=4	195.789	5.14	43.8986	8	4	4	3.26603	0.677937	0.960717	1.02418
Q4V328	GRIP1-associated protein 1 OS=Homo sapiens GN=GRIPAP1 PE=1 SV=1	95.931	5.11	74.86	7	2	2	1.66468	0.251841	-0.307657	0.555662
P62993	Growth factor receptor-bound protein 2 OS=Homo sapiens GN=GRB2 PE=1 SV=1	25.19	6.32	110.557	10	6	6	36.4055	0.247303	0.600743	1.16801
Q9HAV7	GrpE protein homolog 1, mitochondrial OS=Homo sapiens GN=GRPEL1 PE=1 SV=2	24.264	8.12	132.66	16	5	5	20.2765	0.581001	-0.730268	-0.49343
Q9UIJ7	GTP:AMP phosphotransferase AK3, mitochondrial OS=Homo sapiens GN=AK3 PE=1 SV=4	25.55	9.16	209.479	21	8	8	38.7665	-0.505201	0.142267	0.479397
Q8WWP7	GTPase IMAP family member 1 OS=Homo sapiens GN=GIMAP1 PE=1 SV=1	34.348	8.87	55.368	6	2	2	7.84314	-1.49604	-1.66012	-1.56953
Q9NUV9	GTPase IMAP family member 4 OS=Homo sapiens GN=GIMAP4 PE=1 SV=1	37.51	7.81	150.18	11	2	2	5.77508	-0.433499	0.704752	-0.0229048
P01111	GTPase NRas OS=Homo sapiens GN=NRAS PE=1 SV=1	21.216	5.17	410.927	9	1	1	5.82011	0.434597	-2.45213	-2.37729
P62826	GTP-binding nuclear protein Ran OS=Homo sapiens GN=RAN PE=1 SV=3	24.408	7.49	453.132	33	6	6	25.463	0.773826	0.99051	0.922582
O00178	GTP-binding protein 1 OS=Homo sapiens GN=GTPBP1 PE=1 SV=3	72.408	8.34	185.447	9	2	2	3.73692	-0.070767	1.71965	1.12343
Q9NR31	GTP-binding protein SAR1a OS=Homo sapiens GN=SAR1A PE=1 SV=1	22.353	6.68	206.649	18	3	2	28.7879	0.245483	1.05332	0.644853
Q9Y6B6	GTP-binding protein SAR1b OS=Homo sapiens GN=SAR1B PE=1 SV=1	22.396	6.11	53.7514	7	2	1	11.6162	-1.68088	0.158761	0.850643
P47224	Guanine nucleotide exchange factor MSS4 OS=Homo sapiens GN=RABIF PE=1 SV=2	13.83	5.52	54.2394	2	1	1	8.94309	0.128944	0.477734	0.0839701
P04899	Guanine nucleotide-binding protein G(i) subunit alpha-2 OS=Homo sapiens GN=GNAI2 PE=1 SV=3	40.425	5.54	1216.29	72	10	6	35.7746	-1.54873	-3.17359	-3.09329
P50151	Guanine nucleotide-binding protein G(I)/G(S)/G(O) subunit gamma-10 OS=Homo sapiens GN=GNG10 PE=1 SV=1	7.201	7.85	28.77	4	1	1	26.4706		5.40263	5.26368
Q9UBI6	Guanine nucleotide-binding protein G(I)/G(S)/G(O) subunit gamma-12 OS=Homo sapiens GN=GNG12 PE=1 SV=3	8.001	8.97	30.56	2	1	1	26.3889	-0.110988	-2.75993	-5.23744
P59768	Guanine nucleotide-binding protein G(I)/G(S)/G(O) subunit gamma-2 OS=Homo sapiens GN=GNG2 PE=1 SV=2	7.845	7.99	70.72	4	1	1	19.7183	-0.119169	0.131722	-0.177287
P62873	Guanine nucleotide-binding protein G(I)/G(S)/G(T) subunit beta-1 OS=Homo sapiens GN=GNB1 PE=1 SV=3	37.353	6	760.505	33	6	3	26.4706	-0.755427	-3.82331	-4.43907
P62879	Guanine nucleotide-binding protein G(I)/G(S)/G(T) subunit beta-2 OS=Homo sapiens GN=GNB2 PE=1 SV=3	37.307	6	526.688	37	6	2	26.4706	-1.0141	-3.36781	-4.5646
P09471	Guanine nucleotide-binding protein G(o) subunit alpha OS=Homo sapiens GN=GNAO1 PE=1 SV=4	40.025	5.53	614.86	37	3	1	11.8644	-0.710591	-0.490195	-0.57282
Q5JWF2	Guanine nucleotide-binding protein G(s) subunit alpha isoforms XLas OS=Homo sapiens GN=GNAS PE=1 SV=2	110.956	5.03	395.378	24	3	2	3.56798	-1.44815	-0.000610406	-0.863152
P29992	Guanine nucleotide-binding protein subunit alpha-11 OS=Homo sapiens GN=GNA11 PE=1 SV=2	42.097	5.69	363.563	23	3	3	15.3203	-1.60015	-1.79127	-1.96658
Q14344	Guanine nucleotide-binding protein subunit alpha-13 OS=Homo sapiens GN=GNA13 PE=1 SV=2	44.022	8	525.249	31	3	2	7.42706	-1.4335	-2.27628	-3.42115
Q9HAV0	Guanine nucleotide-binding protein subunit beta-4 OS=Homo sapiens GN=GNB4 PE=1 SV=3	37.543	6	116.27	21	3	1	12.9412	-2.69828	-4.18465	-4.27987
P36915	Guanine nucleotide-binding protein-like 1 OS=Homo sapiens GN=GNL1 PE=1 SV=2	68.619	5.8	70.35	4	2	2	3.62438	0.0960065	-0.172903	-0.513861
P32455	Guanylate-binding protein 1 OS=Homo sapiens GN=GBP1 PE=1 SV=2	67.888	6.32	75.9933	4	3	3	6.08108	-0.500613	0.701003	-0.90509
Q96PP9	Guanylate-binding protein 4 OS=Homo sapiens GN=GBP4 PE=2 SV=2	73.119	6.02	37.39	2	1	1	2.5	0.294696	1.90037	1.45211
P51790	H(+)/Cl(-) exchange transporter 3 OS=Homo sapiens GN=CLCN3 PE=1 SV=2	90.907	6.28	112.7	3	1	1	0.855746	-0.081003	-0.672711	-0.161704
Q9NX24	H/ACA ribonucleoprotein complex subunit 2 OS=Homo sapiens GN=NHP2 PE=1 SV=1	17.19	8.22	28.57	6	1	1	6.53595	2.37677	1.95726	2.25465
O60832	H/ACA ribonucleoprotein complex subunit 4 OS=Homo sapiens GN=DKC1 PE=1 SV=3	57.638	9.42	140.63	11	4	4	12.8405	-0.0764447	0.423708	0.129774
Q9H0R4	Haloacid dehalogenase-like hydrolase domain-containing protein 2 OS=Homo sapiens GN=HDHD2 PE=1 SV=1	28.518	6.24	84.5	9	2	2	16.2162	-0.865147	-2.44879	-1.68418
Q9BSH5	Haloacid dehalogenase-like hydrolase domain-containing protein 3 OS=Homo sapiens GN=HDHD3 PE=1 SV=1	27.982	6.71	145.38	8	2	2	17.5299	0.757323	-0.969804	-2.68062
P00738	Haptoglobin OS=Homo sapiens GN=HP PE=1 SV=1	45.177	6.58	788.307	85	11	11	30.2956	-0.404644	2.03542	4.27758
O00165	HCLS1-associated protein X-1 OS=Homo sapiens GN=HAX1 PE=1 SV=2	31.601	4.92	41.91	2	2	2	11.828	-1.54243	-3.66786	-4.68775
Q7Z4H3	HD domain-containing protein 2 OS=Homo sapiens GN=HDDC2 PE=1 SV=1	23.376	5.49	96.2398	7	1	1	3.43137	0.409632	2.07535	2.22484
Q9UBI9	Headcase protein homolog OS=Homo sapiens GN=HECA PE=1 SV=1	58.799	8.54	57.68	2	1	1	2.39411	-0.343125	0.395221	0.801563
Q9H583	HEAT repeat-containing protein 1 OS=Homo sapiens GN=HEATR1 PE=1 SV=3	242.215	6.54	75.62	5	3	3	1.49254	0.848237	2.42223	2.39203
P48723	Heat shock 70 kDa protein 13 OS=Homo sapiens GN=HSPA13 PE=1 SV=1	51.895	5.76	194.798	9	3	3	6.15711	-0.643317	-2.32437	-2.91551
P0DMV9	Heat shock 70 kDa protein 1B OS=Homo sapiens GN=HSPA1B PE=1 SV=1	70.009	5.66	1966.9	124	20	12	43.8378	-0.880958	-0.154446	-0.856112
P34932	Heat shock 70 kDa protein 4 OS=Homo sapiens GN=HSPA4 PE=1 SV=4	94.271	5.19	343.777	33	14	11	22.8571	-0.0119187	0.471586	0.592885
P11142	Heat shock cognate 71 kDa protein OS=Homo sapiens GN=HSPA8 PE=1 SV=1	70.854	5.52	3135.88	219	30	21	51.3932	-0.520598	0.225006	0.500314
Q92598	Heat shock protein 105 kDa OS=Homo sapiens GN=HSPH1 PE=1 SV=1	96.804	5.39	202.376	23	10	8	15.3846	0.152435	0.987743	1.60296
Q12931	Heat shock protein 75 kDa, mitochondrial OS=Homo sapiens GN=TRAP1 PE=1 SV=3	80.06	8.21	452.179	21	5	4	7.38636	0.692032	1.36213	2.00705
P04792	Heat shock protein beta-1 OS=Homo sapiens GN=HSPB1 PE=1 SV=2	22.768	6.4	1487.47	80	8	8	63.9024	-2.62323	-2.35839	-2.02855
O14558	Heat shock protein beta-6 OS=Homo sapiens GN=HSPB6 PE=1 SV=2	17.125	6.4	58.2085	4	1	1	8.125	-3.10866	-2.96384	-2.52578
P07900	Heat shock protein HSP 90-alpha OS=Homo sapiens GN=HSP90AA1 PE=1 SV=5	84.607	5.02	3140.39	208	31	18	50.2732	-0.090163	0.9791	1.22674
P08238	Heat shock protein HSP 90-beta OS=Homo sapiens GN=HSP90AB1 PE=1 SV=4	83.212	5.03	3337.34	208	31	17	46.1326	0.220696	0.750088	1.03261
P54652	Heat shock-related 70 kDa protein 2 OS=Homo sapiens GN=HSPA2 PE=1 SV=1	69.978	5.74	896.877	70	11	2	18.7793	-0.209858	-1.38843	-1.27987
P09601	Heme oxygenase 1 OS=Homo sapiens GN=HMOX1 PE=1 SV=1	32.798	8.25	91.07	2	1	1	5.20833	-0.809245	-0.192296	-0.526579
P30519	Heme oxygenase 2 OS=Homo sapiens GN=HMOX2 PE=1 SV=2	36.01	5.41	74.62	8	2	2	14.2405	-0.238852	-1.25573	-1.98621
Q9NRV9	Heme-binding protein 1 OS=Homo sapiens GN=HEBP1 PE=1 SV=1	21.084	5.8	41.83	5	3	3	21.6931	0.889594	0.532344	-0.0611355
P69905	Hemoglobin subunit alpha OS=Homo sapiens GN=HBA1 PE=1 SV=2	15.248	8.68	2481.3	134	8	8	71.831	1.67895	0.704378	-0.62914
P68871	Hemoglobin subunit beta OS=Homo sapiens GN=HBB PE=1 SV=2	15.988	7.28	7506.48	342	14	7	84.3537	0.813047	-0.199286	-1.80486
P02042	Hemoglobin subunit delta OS=Homo sapiens GN=HBD PE=1 SV=2	16.045	8.05	5936.77	272	14	7	92.517	0.365086	-1.09849	-1.84412
P02790	Hemopexin OS=Homo sapiens GN=HPX PE=1 SV=2	51.643	7.02	254.937	20	6	6	15.1515	-0.451093	1.8077	3.23701
P05546	Heparin cofactor 2 OS=Homo sapiens GN=SERPIND1 PE=1 SV=3	57.034	6.9	40.59	2	1	1	2.20441	-2.33494	1.25267	2.42718
O14964	Hepatocyte growth factor-regulated tyrosine kinase substrate OS=Homo sapiens GN=HGS PE=1 SV=1	86.138	6.16	229.33	8	2	2	2.8314	0.161146	0.383573	0.996115
P51858	Hepatoma-derived growth factor OS=Homo sapiens GN=HDGF PE=1 SV=1	26.772	4.73	584.456	38	9	9	44.1667	1.34908	2.23748	3.24352
Q7Z4V5	Hepatoma-derived growth factor-related protein 2 OS=Homo sapiens GN=HDGFRP2 PE=1 SV=1	74.272	7.49	63.5	3	2	1	4.769	0.240925	1.21242	2.22899
Q9Y3E1	Hepatoma-derived growth factor-related protein 3 OS=Homo sapiens GN=HDGFRP3 PE=1 SV=1	22.606	7.99	84.79	3	2	1	16.7488	-0.737325	0.322904	1.12825
Q9BQS7	Hephaestin OS=Homo sapiens GN=HEPH PE=2 SV=3	130.365	5.99	44.85	6	3	3	3.28152	-1.09707	-1.98301	-2.09093
Q86YV9	Hermansky-Pudlak syndrome 6 protein OS=Homo sapiens GN=HPS6 PE=1 SV=1	82.923	6.28	27.41	3	2	2	2.83871	-0.841752	-0.675633	-1.11594
Q5SSJ5	Heterochromatin protein 1-binding protein 3 OS=Homo sapiens GN=HP1BP3 PE=1 SV=1	61.169	9.67	767.521	36	7	7	17.9024	3.26087	1.83105	2.20033
Q99729	Heterogeneous nuclear ribonucleoprotein A/B OS=Homo sapiens GN=HNRNPAB PE=1 SV=2	36.202	8.21	197.041	20	5	4	13.253	2.04984	1.47992	0.18737
Q13151	Heterogeneous nuclear ribonucleoprotein A0 OS=Homo sapiens GN=HNRNPA0 PE=1 SV=1	30.822	9.29	443.332	33	6	4	26.2295	1.31825	0.0766528	0.367856
P09651	Heterogeneous nuclear ribonucleoprotein A1 OS=Homo sapiens GN=HNRNPA1 PE=1 SV=5	38.723	9.13	2073.07	93	13	10	35.2151	1.13976	1.09105	0.982154
P51991	Heterogeneous nuclear ribonucleoprotein A3 OS=Homo sapiens GN=HNRNPA3 PE=1 SV=2	39.571	9.01	814.447	44	9	7	20.6349	1.42619	0.0254066	-0.526579
O60812	Heterogeneous nuclear ribonucleoprotein C-like 1 OS=Homo sapiens GN=HNRNPCL1 PE=2 SV=1	32.123	5.06	953.546	49	6	1	20.4778	0.684666	1.28734	1.33682
Q14103	Heterogeneous nuclear ribonucleoprotein D0 OS=Homo sapiens GN=HNRNPD PE=1 SV=1	38.41	7.81	566.344	46	6	4	18.0282	1.15728	0.794394	-0.0756643
O14979	Heterogeneous nuclear ribonucleoprotein D-like OS=Homo sapiens GN=HNRNPDL PE=1 SV=3	46.409	9.57	421.384	30	4	2	11.6667	2.12697	1.26847	-0.267809
P52597	Heterogeneous nuclear ribonucleoprotein F OS=Homo sapiens GN=HNRNPF PE=1 SV=3	45.643	5.58	740.511	74	12	10	48.1928	1.72668	2.35093	3.06628
P31943	Heterogeneous nuclear ribonucleoprotein H OS=Homo sapiens GN=HNRNPH1 PE=1 SV=4	49.198	6.3	1699.83	88	10	5	35.1893	0.417733	0.364738	0.871998
P55795	Heterogeneous nuclear ribonucleoprotein H2 OS=Homo sapiens GN=HNRNPH2 PE=1 SV=1	49.232	6.3	579.628	45	7	3	24.4989	0.307832	0.376539	0.716087
P31942	Heterogeneous nuclear ribonucleoprotein H3 OS=Homo sapiens GN=HNRNPH3 PE=1 SV=2	36.903	6.87	277.753	22	6	5	27.1676	0.282328	-0.80934	-0.869213
P61978	Heterogeneous nuclear ribonucleoprotein K OS=Homo sapiens GN=HNRNPK PE=1 SV=1	50.944	5.54	1516.18	111	11	11	33.6933	0.957847	1.20529	1.48396
P14866	Heterogeneous nuclear ribonucleoprotein L OS=Homo sapiens GN=HNRNPL PE=1 SV=2	64.092	8.22	1205.43	67	11	11	24.1087	0.680632	0.789459	0.809491
P52272	Heterogeneous nuclear ribonucleoprotein M OS=Homo sapiens GN=HNRNPM PE=1 SV=3	77.464	8.7	3265.67	161	15	15	26.5753	1.73416	0.300285	0.967774
O60506	Heterogeneous nuclear ribonucleoprotein Q OS=Homo sapiens GN=SYNCRIP PE=1 SV=2	69.56	8.59	732.837	77	17	12	30.0161	1.20534	0.827441	1.13332
O43390	Heterogeneous nuclear ribonucleoprotein R OS=Homo sapiens GN=HNRNPR PE=1 SV=1	70.899	8.13	610.277	57	14	9	24.6445	1.33845	0.318996	0.82959
Q00839	Heterogeneous nuclear ribonucleoprotein U OS=Homo sapiens GN=HNRNPU PE=1 SV=6	90.528	6	818.967	75	14	14	18.9091	1.9829	1.17047	1.26737
Q9BUJ2	Heterogeneous nuclear ribonucleoprotein U-like protein 1 OS=Homo sapiens GN=HNRNPUL1 PE=1 SV=2	95.679	6.92	370.285	26	8	8	10.8645	-0.0538669	-0.986636	-1.04446
Q1KMD3	Heterogeneous nuclear ribonucleoprotein U-like protein 2 OS=Homo sapiens GN=HNRNPUL2 PE=1 SV=1	85.052	4.91	357.74	32	8	8	13.6546	1.18507	1.92227	2.14037
P22626	Heterogeneous nuclear ribonucleoproteins A2/B1 OS=Homo sapiens GN=HNRNPA2B1 PE=1 SV=2	37.407	8.95	1986.35	84	12	9	40.2266	1.54151	0.889371	1.01927
P07910	Heterogeneous nuclear ribonucleoproteins C1/C2 OS=Homo sapiens GN=HNRNPC PE=1 SV=4	33.65	5.08	1617.12	76	7	2	23.2026	1.45442	1.35403	1.31091
P19367	Hexokinase-1 OS=Homo sapiens GN=HK1 PE=1 SV=3	102.42	6.8	761.945	34	6	5	7.52454	-0.561417	-1.4438	-1.60956
P52789	Hexokinase-2 OS=Homo sapiens GN=HK2 PE=1 SV=2	102.313	6.05	383.401	21	4	3	5.77972	-0.66027	-2.57039	-2.51941
P52790	Hexokinase-3 OS=Homo sapiens GN=HK3 PE=1 SV=2	98.962	5.4	72.6718	6	4	4	6.82557	-0.555061	1.57537	1.91892
P30825	High affinity cationic amino acid transporter 1 OS=Homo sapiens GN=SLC7A1 PE=1 SV=1	67.594	5.43	46.2333	4	1	1	1.74881	-0.334935	-0.961462	-1.06403
Q9NP66	High mobility group protein 20A OS=Homo sapiens GN=HMG20A PE=1 SV=1	40.119	6.49	185.711	4	2	2	9.2219	0.285872	0.566125	1.26622
P09429	High mobility group protein B1 OS=Homo sapiens GN=HMGB1 PE=1 SV=3	24.878	5.74	1253.7	80	9	8	40	1.74095	2.27302	2.8041
P26583	High mobility group protein B2 OS=Homo sapiens GN=HMGB2 PE=1 SV=2	24.019	7.81	1066.39	52	7	6	25.3589	1.70995	2.08804	2.89386
O15347	High mobility group protein B3 OS=Homo sapiens GN=HMGB3 PE=1 SV=4	22.965	8.37	450.111	21	4	4	27.5	1.42539	1.73532	2.52469
P17096	High mobility group protein HMG-I/HMG-Y OS=Homo sapiens GN=HMGA1 PE=1 SV=3	11.669	10.32	212.843	6	2	2	32.7103	3.78012	3.65208	3.8483
P37235	Hippocalcin-like protein 1 OS=Homo sapiens GN=HPCAL1 PE=1 SV=3	22.299	5.35	132.289	19	6	6	29.5337	0.340583	-1.41911	-0.954716
P50135	Histamine N-methyltransferase OS=Homo sapiens GN=HNMT PE=1 SV=1	33.274	5.34	49.3274	2	1	1	2.73973	0.905811	1.17209	1.83814
P49773	Histidine triad nucleotide-binding protein 1 OS=Homo sapiens GN=HINT1 PE=1 SV=2	13.793	6.95	137.55	12	3	3	46.0317	0.652763	-0.170154	-0.54992
Q9BX68	Histidine triad nucleotide-binding protein 2, mitochondrial OS=Homo sapiens GN=HINT2 PE=1 SV=1	17.151	9.16	212.839	12	3	3	31.2883	0.191701	-2.36152	-3.43907
P04196	Histidine-rich glycoprotein OS=Homo sapiens GN=HRG PE=1 SV=1	59.541	7.5	87.71	9	4	4	6.66667	-0.672257	-0.277016	0.884661
Q92769	Histone deacetylase 2 OS=Homo sapiens GN=HDAC2 PE=1 SV=2	55.329	5.91	122.98	7	2	2	5.12295	-0.213607	0.770981	1.27541
O00422	Histone deacetylase complex subunit SAP18 OS=Homo sapiens GN=SAP18 PE=1 SV=1	17.55	9.35	47.6289	5	2	2	13.7255	1.00431	0.0450597	0.0933519
P07305	Histone H1.0 OS=Homo sapiens GN=H1F0 PE=1 SV=3	20.85	10.84	118.284	11	2	2	10.8247	2.03597	0.469824	-0.498119
P16402	Histone H1.3 OS=Homo sapiens GN=HIST1H1D PE=1 SV=2	22.336	11.02	1607.07	59	5	5	15.3846	4.48476	1.40999	0.893639
P16401	Histone H1.5 OS=Homo sapiens GN=HIST1H1B PE=1 SV=3	22.566	10.92	1186.08	48	7	7	15.9292	2.97826	1.6861	1.6413
Q92522	Histone H1x OS=Homo sapiens GN=H1FX PE=1 SV=1	22.474	10.76	106.365	7	2	2	9.85915	1.75956	1.42644	2.01585
Q6FI13	Histone H2A type 2-A OS=Homo sapiens GN=HIST2H2AA3 PE=1 SV=3	14.087	10.9	3506.48	292	5	2	54.6154	-1.31601	-5.8147	-5.73125
P0C0S5	Histone H2A.Z OS=Homo sapiens GN=H2AFZ PE=1 SV=2	13.545	10.58	2792.38	192	5	3	31.25	1.43579	-1.16125	-0.595253
P16104	Histone H2AX OS=Homo sapiens GN=H2AFX PE=1 SV=2	15.135	10.74	2981.33	213	4	1	32.1678	-0.859263	-7.88509	-8.02403
P06899	Histone H2B type 1-J OS=Homo sapiens GN=HIST1H2BJ PE=1 SV=3	13.896	10.32	5248.81	408	7	2	44.4444	1.6355	0.811881	0.342291
O60814	Histone H2B type 1-K OS=Homo sapiens GN=HIST1H2BK PE=1 SV=3	13.882	10.32	4971.02	395	7	2	44.4444	2.24957	1.54474	1.59894
P68431	Histone H3.1 OS=Homo sapiens GN=HIST1H3A PE=1 SV=2	15.394	11.12	1028.01	67	4	1	40.4412	0.278774	-2.67174	-4.48798
Q71DI3	Histone H3.2 OS=Homo sapiens GN=HIST2H3A PE=1 SV=3	15.379	11.27	673.884	52	4	1	40.4412	0.99784	-1.44713	-2.18609
P84243	Histone H3.3 OS=Homo sapiens GN=H3F3A PE=1 SV=2	15.319	11.27	851.123	56	4	1	40.4412	-0.531474	-3.51353	-4.88653
P62805	Histone H4 OS=Homo sapiens GN=HIST1H4A PE=1 SV=2	11.36	11.36	4878.13	300	8	8	43.6893	-0.0505105	-2.11426	-2.73125
Q09028	Histone-binding protein RBBP4 OS=Homo sapiens GN=RBBP4 PE=1 SV=3	47.626	4.89	223.395	15	5	2	10.5882	-0.204875	0.966351	1.03558
Q16576	Histone-binding protein RBBP7 OS=Homo sapiens GN=RBBP7 PE=1 SV=1	47.79	5.05	165.162	13	5	2	10.5882	0.368433	-0.335879	-1.08504
O14686	Histone-lysine N-methyltransferase 2D OS=Homo sapiens GN=KMT2D PE=1 SV=2	593.017	5.58	39.53	2	1	1	0.180603	-0.212356	0.652132	1.07716
P04439	HLA class I histocompatibility antigen, A-3 alpha chain OS=Homo sapiens GN=HLA-A PE=1 SV=2	40.815	6	865.374	61	10	3	41.0959	-3.05387	-2.80613	-2.34314
P30453	HLA class I histocompatibility antigen, A-34 alpha chain OS=Homo sapiens GN=HLA-A PE=1 SV=1	41.029	6.3	1021.63	67	11	3	45.7534	0.394936	0.00791187	-1.92179
P17693	HLA class I histocompatibility antigen, alpha chain G OS=Homo sapiens GN=HLA-G PE=1 SV=1	38.2	5.69	237.893	9	2	1	10.9467	-1.77745	-1.55059	-2.53539
P30481	HLA class I histocompatibility antigen, B-44 alpha chain OS=Homo sapiens GN=HLA-B PE=1 SV=1	40.456	6.04	824.72	49	8	1	32.0442	-1.81493	-0.24123	-2.0399
P10319	HLA class I histocompatibility antigen, B-58 alpha chain OS=Homo sapiens GN=HLA-B PE=1 SV=1	40.312	6.3	1001.57	61	10	1	41.1602	-1.02503	-0.197886	0.779131
Q95604	HLA class I histocompatibility antigen, Cw-17 alpha chain OS=Homo sapiens GN=HLA-C PE=1 SV=1	41.213	6.8	825.312	51	7	1	29.3011	-0.452569	-2.13824	-2.79907
P30504	HLA class I histocompatibility antigen, Cw-4 alpha chain OS=Homo sapiens GN=HLA-C PE=1 SV=1	40.969	6.47	912.516	52	8	2	29.7814	-1.01628	-3.39966	-4.21668
P04233	HLA class II histocompatibility antigen gamma chain OS=Homo sapiens GN=CD74 PE=1 SV=3	33.494	8.44	295.958	11	3	3	8.78378	-0.169251	-1.96622	-2.60113
P20036	HLA class II histocompatibility antigen, DP alpha 1 chain OS=Homo sapiens GN=HLA-DPA1 PE=1 SV=1	29.362	5.21	419.907	26	2	2	11.1538	-1.86515	-1.23117	-2.35444
P04440	HLA class II histocompatibility antigen, DP beta 1 chain OS=Homo sapiens GN=HLA-DPB1 PE=1 SV=1	29.141	8.57	243.447	15	2	2	9.30233	-2.62323	-1.57584	-2.50991
P01903	HLA class II histocompatibility antigen, DR alpha chain OS=Homo sapiens GN=HLA-DRA PE=1 SV=1	28.589	5	1890.99	82	7	7	32.6772	-1.47189	-1.26597	-2.95364
P79483	HLA class II histocompatibility antigen, DR beta 3 chain OS=Homo sapiens GN=HLA-DRB3 PE=1 SV=1	29.943	8.56	314.857	18	4	2	24.812	-1.86122	-4.69922	-5.32359
Q30154	HLA class II histocompatibility antigen, DR beta 5 chain OS=Homo sapiens GN=HLA-DRB5 PE=1 SV=1	30.037	6.93	331.519	23	4	1	29.3233	0.25817	0.0841564	-0.806801
P04229	HLA class II histocompatibility antigen, DRB1-1 beta chain OS=Homo sapiens GN=HLA-DRB1 PE=1 SV=2	29.895	7.69	503.677	37	6	1	34.2105	-0.0140963	5.40263	0.71237
Q9GIY3	HLA class II histocompatibility antigen, DRB1-14 beta chain OS=Homo sapiens GN=HLA-DRB1 PE=1 SV=1	30.12	8.05	485.128	26	6	2	36.4662	-2.06286	-3.33665	-3.83026
P01911	HLA class II histocompatibility antigen, DRB1-15 beta chain OS=Homo sapiens GN=HLA-DRB1 PE=1 SV=2	29.947	7.74	656.694	43	7	2	37.9699	6.22486	5.40263	5.26368
Q99626	Homeobox protein CDX-2 OS=Homo sapiens GN=CDX2 PE=2 SV=3	33.499	9.63	64.6308	4	1	1	4.15335	1.52511	0.140607	0.680218
Q9BSE4	Homocysteine-responsive endoplasmic reticulum-resident ubiquitin-like domain member 2 protein OS=Homo sapiens GN=HERPUD2 PE=1 SV=2	45.119	5.06	33.1179	2	1	1	2.21675	1.19971	1.27074	2.38292
P51610	Host cell factor 1 OS=Homo sapiens GN=HCFC1 PE=1 SV=2	208.602	7.46	57.8567	4	2	2	1.32678	2.18815	1.33432	1.34491
P50502	Hsc70-interacting protein OS=Homo sapiens GN=ST13 PE=1 SV=2	41.305	5.27	413.955	24	7	7	18.4282	0.653449	0.324854	0.240411
Q16543	Hsp90 co-chaperone Cdc37 OS=Homo sapiens GN=CDC37 PE=1 SV=1	44.44	5.25	72.7233	12	4	4	15.3439	0.340583	1.45164	2.07347
P42858	Huntingtin OS=Homo sapiens GN=HTT PE=1 SV=2	347.383	6.2	32.64	2	1	1	0.381922	-0.485427	-0.78495	-1.35586
O00291	Huntingtin-interacting protein 1 OS=Homo sapiens GN=HIP1 PE=1 SV=5	116.148	5.3	50.92	2	1	1	1.25362	0.500913	2.01457	2.82263
P10915	Hyaluronan and proteoglycan link protein 1 OS=Homo sapiens GN=HAPLN1 PE=2 SV=2	40.14	7.42	33.2845	3	2	2	4.80226	0.399851	1.35451	1.373
Q16836	Hydroxyacyl-coenzyme A dehydrogenase, mitochondrial OS=Homo sapiens GN=HADH PE=1 SV=3	34.272	8.85	423.98	33	8	8	47.7707	0.099032	-2.10898	-2.32359
P35914	Hydroxymethylglutaryl-CoA lyase, mitochondrial OS=Homo sapiens GN=HMGCL PE=1 SV=2	34.338	8.54	202.324	22	4	4	19.3846	0.0674575	0.30375	0.738517
P54868	Hydroxymethylglutaryl-CoA synthase, mitochondrial OS=Homo sapiens GN=HMGCS2 PE=1 SV=1	56.599	8.16	415.791	30	4	4	11.811	-0.539294	-2.25282	-1.16357
Q6YN16	Hydroxysteroid dehydrogenase-like protein 2 OS=Homo sapiens GN=HSDL2 PE=1 SV=1	45.366	7.99	361.48	23	8	8	28.4689	0.338024	-0.105695	0.351442
P00492	Hypoxanthine-guanine phosphoribosyltransferase OS=Homo sapiens GN=HPRT1 PE=1 SV=2	24.564	6.68	327.211	23	4	4	18.8073	-0.408936	0.379825	0.364847
Q9Y4L1	Hypoxia up-regulated protein 1 OS=Homo sapiens GN=HYOU1 PE=1 SV=1	111.266	5.22	1269.28	103	21	21	27.1271	0.619437	-0.0681026	0.348834
P01876	Ig alpha-1 chain C region OS=Homo sapiens GN=IGHA1 PE=1 SV=2	37.631	6.51	1771.22	115	12	7	64.8725	-1.14161	-2.95435	-4.15614
P01877	Ig alpha-2 chain C region OS=Homo sapiens GN=IGHA2 PE=1 SV=3	36.503	6.1	877.231	70	9	4	54.4118	-2.48392	-2.53813	-3.09329
P01857	Ig gamma-1 chain C region OS=Homo sapiens GN=IGHG1 PE=1 SV=1	36.083	8.19	3914.55	248	13	4	53.6364	-0.214859	3.04106	3.3247
P01859	Ig gamma-2 chain C region OS=Homo sapiens GN=IGHG2 PE=1 SV=2	35.878	7.59	1587.41	129	11	4	38.9571	-1.45997	1.07925	1.53897
P01860	Ig gamma-3 chain C region OS=Homo sapiens GN=IGHG3 PE=1 SV=2	41.26	7.9	1407.83	126	11	2	31.8302	0.197358	2.63651	2.3994
P01768	Ig heavy chain V-III region CAM OS=Homo sapiens PE=1 SV=1	13.659	9.63	88.28	5	1	1	9.01639	-0.960617	0.874136	0.182495
P01781	Ig heavy chain V-III region GAL OS=Homo sapiens PE=1 SV=1	12.722	8.48	47.6396	3	1	1	9.48276	-0.768235	0.821237	1.16456
P01762	Ig heavy chain V-III region TRO OS=Homo sapiens PE=1 SV=1	13.464	9.72	252.375	13	1	1	15.5738	-1.23758	-0.173591	-0.600285
P01834	Ig kappa chain C region OS=Homo sapiens GN=IGKC PE=1 SV=1	11.602	5.87	2984.93	171	7	7	82.0755	-0.667107	-1.92161	-1.92811
P04207	Ig kappa chain V-III region CLL OS=Homo sapiens PE=4 SV=2	14.266	8.51	154.045	8	1	1	6.97674	-1.10401	-0.731281	-0.410058
P01620	Ig kappa chain V-III region SIE OS=Homo sapiens PE=1 SV=1	11.768	8.48	307.257	18	3	2	39.4495	-0.777453	-0.2326	0.0591819
P01625	Ig kappa chain V-IV region Len OS=Homo sapiens PE=1 SV=2	12.632	7.93	146.519	11	3	3	36.8421	-1.40179	-0.620175	-0.349486
P80748	Ig lambda chain V-III region LOI OS=Homo sapiens PE=1 SV=1	11.928	5.08	114.869	6	2	2	21.6216	-0.421888	-1.95672	-1.15243
P0CG05	Ig lambda-2 chain C regions OS=Homo sapiens GN=IGLC2 PE=1 SV=1	11.287	7.24	608.268	69	5	1	69.8113	-0.670538	-1.21691	-2.67353
P01871	Ig mu chain C region OS=Homo sapiens GN=IGHM PE=1 SV=3	49.276	6.77	1153.6	90	15	15	44.9115	-0.880958	-2.24701	-2.99723
P55899	IgG receptor FcRn large subunit p51 OS=Homo sapiens GN=FCGRT PE=1 SV=1	39.718	6.54	221.028	16	3	3	8.49315	-1.95016	-2.16262	-3.05134
Q9Y6R7	IgGFc-binding protein OS=Homo sapiens GN=FCGBP PE=1 SV=3	571.639	5.34	2613.13	172	47	47	24.2553	-0.366584	-2.21549	-1.98841
P01591	Immunoglobulin J chain OS=Homo sapiens GN=JCHAIN PE=1 SV=4	18.087	5.24	206.43	11	3	3	38.3648	-0.5694	-3.6071	-3.99723
B9A064	Immunoglobulin lambda-like polypeptide 5 OS=Homo sapiens GN=IGLL5 PE=2 SV=2	23.049	8.84	569.35	56	6	2	38.3178	0.00645984	-0.984219	-2.35727
P78318	Immunoglobulin-binding protein 1 OS=Homo sapiens GN=IGBP1 PE=1 SV=1	39.198	5.38	41.12	7	2	2	6.78466	0.467746	1.00518	1.22863
P52292	Importin subunit alpha-1 OS=Homo sapiens GN=KPNA2 PE=1 SV=1	57.826	5.4	41.26	2	1	1	2.0794	1.13731	1.38544	1.80854
O00505	Importin subunit alpha-4 OS=Homo sapiens GN=KPNA3 PE=1 SV=2	57.775	4.94	70.2228	6	3	3	8.25336	-0.332216	-0.558657	-0.562143
Q14974	Importin subunit beta-1 OS=Homo sapiens GN=KPNB1 PE=1 SV=2	97.108	4.78	956.387	55	13	13	20.4338	0.485581	0.357135	0.124699
Q8TEX9	Importin-4 OS=Homo sapiens GN=IPO4 PE=1 SV=2	118.64	4.96	137.424	14	6	6	7.58557	0.770034	0.813966	0.610053
O00410	Importin-5 OS=Homo sapiens GN=IPO5 PE=1 SV=4	123.55	4.94	79.1151	9	5	5	4.92252	1.79947	2.31777	2.91951
O95373	Importin-7 OS=Homo sapiens GN=IPO7 PE=1 SV=1	119.44	4.82	364.067	18	6	6	7.80347	0.709954	1.71427	0.87774
O15397	Importin-8 OS=Homo sapiens GN=IPO8 PE=1 SV=2	119.861	5.16	39.1848	3	1	1	0.96432	-7.06286	1.15274	1.38981
Q3SXM5	Inactive hydroxysteroid dehydrogenase-like protein 1 OS=Homo sapiens GN=HSDL1 PE=1 SV=3	36.978	8.72	65.0196	2	1	1	2.72727	-2.06286	-1.79127	-1.71843
Q8IV63	Inactive serine/threonine-protein kinase VRK3 OS=Homo sapiens GN=VRK3 PE=1 SV=2	52.848	9.04	38.8051	3	1	1	1.89873	0.0653965	-0.0835395	-0.288645
Q9Y2U8	Inner nuclear membrane protein Man1 OS=Homo sapiens GN=LEMD3 PE=1 SV=2	99.935	7.55	96.27	5	3	3	4.28101	6.22486	5.40263	5.26368
Q9H2U2	Inorganic pyrophosphatase 2, mitochondrial OS=Homo sapiens GN=PPA2 PE=1 SV=2	37.896	7.39	429.208	23	6	5	24.2515	-0.39043	-1.23403	-0.554797
Q15181	Inorganic pyrophosphatase OS=Homo sapiens GN=PPA1 PE=1 SV=2	32.639	5.86	331.641	19	5	4	24.2215	0.753488	0.641609	-0.196212
P20839	Inosine-5'-monophosphate dehydrogenase 1 OS=Homo sapiens GN=IMPDH1 PE=1 SV=2	55.37	6.9	45.95	2	1	1	3.6965	0.522858	0.441793	0.571412
P12268	Inosine-5'-monophosphate dehydrogenase 2 OS=Homo sapiens GN=IMPDH2 PE=1 SV=2	55.77	6.9	862.871	32	9	9	28.2101	0.107069	-0.611757	-0.656835
Q14643	Inositol 1,4,5-trisphosphate receptor type 1 OS=Homo sapiens GN=ITPR1 PE=1 SV=3	313.729	6.04	256.274	14	4	2	1.81291	-0.952242	0.149438	1.3156
Q14571	Inositol 1,4,5-trisphosphate receptor type 2 OS=Homo sapiens GN=ITPR2 PE=1 SV=2	307.867	6.43	235.88	16	5	3	2.40652	-0.746348	-0.200688	-0.636014
Q14573	Inositol 1,4,5-trisphosphate receptor type 3 OS=Homo sapiens GN=ITPR3 PE=1 SV=2	303.912	6.48	548.545	32	9	7	3.70648	-0.813031	-0.683452	-1.28526
Q9NX62	Inositol monophosphatase 3 OS=Homo sapiens GN=IMPAD1 PE=1 SV=1	38.657	6.86	40.4642	3	2	2	5.01393	0.827105	0.298301	0.50657
Q9Y6M1	Insulin-like growth factor 2 mRNA-binding protein 2 OS=Homo sapiens GN=IGF2BP2 PE=1 SV=2	66.081	8.46	53.34	5	2	2	4.17362	0.328603	-0.587711	0.693302
O00425	Insulin-like growth factor 2 mRNA-binding protein 3 OS=Homo sapiens GN=IGF2BP3 PE=1 SV=2	63.666	8.87	30.14	2	1	1	1.72712	-0.715899	3.60882	2.71254
P17936	Insulin-like growth factor-binding protein 3 OS=Homo sapiens GN=IGFBP3 PE=1 SV=2	31.654	8.69	66.1467	3	2	2	6.52921	0.380088	-0.597836	-0.360829
Q16270	Insulin-like growth factor-binding protein 7 OS=Homo sapiens GN=IGFBP7 PE=1 SV=1	29.111	7.9	111.396	11	5	5	21.6312	0.565772	1.04476	1.66597
Q9Y287	Integral membrane protein 2B OS=Homo sapiens GN=ITM2B PE=1 SV=1	30.318	5.14	34.1913	2	1	1	3.7594	-0.362416	-0.112937	0.363124
Q8N201	Integrator complex subunit 1 OS=Homo sapiens GN=INTS1 PE=1 SV=2	244.143	6.13	128.797	7	3	3	1.64384	1.72407	1.06853	0.530557
Q68E01	Integrator complex subunit 3 OS=Homo sapiens GN=INTS3 PE=1 SV=1	117.994	5.8	61.4233	3	2	2	3.93097	1.11506	1.29532	1.16925
Q96HW7	Integrator complex subunit 4 OS=Homo sapiens GN=INTS4 PE=1 SV=2	108.102	6.44	104.001	3	2	2	2.28453	0.747073	1.67716	1.51977
Q6P9B9	Integrator complex subunit 5 OS=Homo sapiens GN=INTS5 PE=1 SV=1	107.927	7.05	179.397	6	2	2	2.64966	0.251841	-0.229019	-0.750702
Q9NV88	Integrator complex subunit 9 OS=Homo sapiens GN=INTS9 PE=1 SV=2	73.767	6.33	24.47	3	1	1	1.51976	0.694701	2.69234	3.68535
P56199	Integrin alpha-1 OS=Homo sapiens GN=ITGA1 PE=1 SV=2	130.765	6.29	499.483	32	11	11	12.7226	-1.34586	-1.82764	-1.79137
P17301	Integrin alpha-2 OS=Homo sapiens GN=ITGA2 PE=1 SV=1	129.214	5.31	588.931	38	9	9	10.0762	-0.290706	-0.547018	-0.57282
P26006	Integrin alpha-3 OS=Homo sapiens GN=ITGA3 PE=1 SV=5	116.538	6.77	443.906	17	3	3	4.09134	-1.65686	-1.39323	-0.798101
P08648	Integrin alpha-5 OS=Homo sapiens GN=ITGA5 PE=1 SV=2	114.465	5.77	678.088	33	10	10	13.346	-2.2555	-3.07773	-3.34034
P23229	Integrin alpha-6 OS=Homo sapiens GN=ITGA6 PE=1 SV=5	126.526	6.61	1738.77	113	23	23	25.3982	0.182222	-2.21266	-1.95364
Q13683	Integrin alpha-7 OS=Homo sapiens GN=ITGA7 PE=1 SV=3	128.866	5.73	402.037	15	4	4	4.74174	-4.47789	-2.86716	-1.8224
P08514	Integrin alpha-IIb OS=Homo sapiens GN=ITGA2B PE=1 SV=3	113.306	5.38	249.42	13	6	6	8.0847	-0.886932	1.01608	-0.129214
P11215	Integrin alpha-M OS=Homo sapiens GN=ITGAM PE=1 SV=2	127.099	7.23	755.827	46	11	10	11.1979	0.192645	0.709238	1.04663
P06756	Integrin alpha-V OS=Homo sapiens GN=ITGAV PE=1 SV=2	115.964	5.68	777.525	66	15	15	19.7519	-0.641632	-1.68541	-1.76853
P20702	Integrin alpha-X OS=Homo sapiens GN=ITGAX PE=1 SV=3	127.749	6.64	176.247	10	3	2	3.18143	-1.84951	-1.53106	-2.09566
P05556	Integrin beta-1 OS=Homo sapiens GN=ITGB1 PE=1 SV=2	88.357	5.39	3087.85	150	16	16	25.188	-1.20736	-2.18465	-2.10279
P05107	Integrin beta-2 OS=Homo sapiens GN=ITGB2 PE=1 SV=2	84.726	6.95	423.341	32	10	9	11.8336	-0.249074	0.128376	0.237123
P16144	Integrin beta-4 OS=Homo sapiens GN=ITGB4 PE=1 SV=5	202.039	6.09	1419.33	92	20	20	15.8617	-0.18266	-0.67856	0.428827
P18084	Integrin beta-5 OS=Homo sapiens GN=ITGB5 PE=1 SV=1	87.996	6.06	225.117	10	3	2	3.75469	-1.28412	-2.17635	-2.03081
Q13418	Integrin-linked protein kinase OS=Homo sapiens GN=ILK PE=1 SV=2	51.386	8.07	128.26	24	5	5	14.3805	-1.29203	-1.06236	-1.83026
Q8WWA0	Intelectin-1 OS=Homo sapiens GN=ITLN1 PE=1 SV=1	34.939	6.01	307.569	26	6	6	25.2396	-0.372159	-1.21408	-3.5646
Q14624	Inter-alpha-trypsin inhibitor heavy chain H4 OS=Homo sapiens GN=ITIH4 PE=1 SV=4	103.293	6.98	103.639	10	4	4	4.19355	-0.499087	0.833275	3.09036
P05362	Intercellular adhesion molecule 1 OS=Homo sapiens GN=ICAM1 PE=1 SV=2	57.789	7.99	209.153	30	5	5	13.1579	0.502437	-0.108324	0.0928323
P32942	Intercellular adhesion molecule 3 OS=Homo sapiens GN=ICAM3 PE=1 SV=2	59.503	5.43	149.692	10	3	3	5.11883	-0.418999	-2.25282	-2.2013
P14316	Interferon regulatory factor 2 OS=Homo sapiens GN=IRF2 PE=1 SV=2	39.33	7.52	48.44	2	1	1	3.15186	1.20487	0.779894	0.403491
Q7Z5L9	Interferon regulatory factor 2-binding protein 2 OS=Homo sapiens GN=IRF2BP2 PE=1 SV=2	60.987	8.69	84.14	7	3	3	8.51789	0.411256	-0.234035	0.687119
P80217	Interferon-induced 35 kDa protein OS=Homo sapiens GN=IFI35 PE=1 SV=5	31.527	6.09	39.3368	3	3	3	13.2867	-0.0482772	1.41572	1.11552
P20591	Interferon-induced GTP-binding protein Mx1 OS=Homo sapiens GN=MX1 PE=1 SV=4	75.473	5.83	74.866	11	4	2	6.94864	-0.977516	1.61237	0.839845
P20592	Interferon-induced GTP-binding protein Mx2 OS=Homo sapiens GN=MX2 PE=1 SV=1	82.037	8.76	46.4722	10	4	2	6.29371	-1.08787	-0.1242	-1.54506
O75569	Interferon-inducible double-stranded RNA-dependent protein kinase activator A OS=Homo sapiens GN=PRKRA PE=1 SV=1	34.383	8.41	81.1247	9	4	4	18.2109	0.936581	0.501639	0.878042
Q12905	Interleukin enhancer-binding factor 2 OS=Homo sapiens GN=ILF2 PE=1 SV=2	43.035	5.26	398.537	22	7	7	24.8718	0.0435764	1.66162	1.42036
Q12906	Interleukin enhancer-binding factor 3 OS=Homo sapiens GN=ILF3 PE=1 SV=3	95.279	8.76	390.823	56	10	10	15.5481	1.89686	1.94035	2.16937
Q14116	Interleukin-18 OS=Homo sapiens GN=IL18 PE=1 SV=1	22.312	4.67	24.03	4	1	1	4.66321	-1.06963	-3.16262	-2.89063
Q9NZM3	Intersectin-2 OS=Homo sapiens GN=ITSN2 PE=1 SV=3	193.34	8.12	27.94	2	2	2	1.59104	0.591064	0.812229	1.16629
Q9BW83	Intraflagellar transport protein 27 homolog OS=Homo sapiens GN=IFT27 PE=1 SV=1	20.467	5.41	55.49	4	2	2	17.2043	0.225318	1.28709	1.65474
O60306	Intron-binding protein aquarius OS=Homo sapiens GN=AQR PE=1 SV=4	171.186	6.37	29.26	4	3	3	2.82828	0.688688	1.41298	1.27678
Q27J81	Inverted formin-2 OS=Homo sapiens GN=INF2 PE=1 SV=2	135.54	5.38	231.61	21	8	8	9.1273	-0.0936131	0.41641	0.927253
Q2TAA2	Isoamyl acetate-hydrolyzing esterase 1 homolog OS=Homo sapiens GN=IAH1 PE=1 SV=1	27.581	5.3	26.74	2	2	2	10.8871	1.581	1.88723	1.64645
Q96AB3	Isochorismatase domain-containing protein 2 OS=Homo sapiens GN=ISOC2 PE=1 SV=1	22.323	7.77	135.793	8	3	3	24.878	-0.733732	-1.762	-2.15861
P50213	Isocitrate dehydrogenase [NAD] subunit alpha, mitochondrial OS=Homo sapiens GN=IDH3A PE=1 SV=1	39.566	6.92	705.443	47	7	7	22.9508	0.18981	-1.92624	-1.98402
O43837	Isocitrate dehydrogenase [NAD] subunit beta, mitochondrial OS=Homo sapiens GN=IDH3B PE=1 SV=2	42.157	8.46	271.323	19	4	4	9.61039	-0.0460474	-0.59599	-0.569527
P51553	Isocitrate dehydrogenase [NAD] subunit gamma, mitochondrial OS=Homo sapiens GN=IDH3G PE=1 SV=1	42.767	8.5	73.51	15	3	3	12.7226	-0.648382	-1.9806	-2.49109
O75874	Isocitrate dehydrogenase [NADP] cytoplasmic OS=Homo sapiens GN=IDH1 PE=1 SV=2	46.63	7.01	1024.45	63	12	11	32.1256	-0.105173	0.640043	0.525946
P48735	Isocitrate dehydrogenase [NADP], mitochondrial OS=Homo sapiens GN=IDH2 PE=1 SV=2	50.877	8.69	2163.93	169	24	23	56.1947	-0.383376	-1.2822	-2.03308
P41252	Isoleucine--tRNA ligase, cytoplasmic OS=Homo sapiens GN=IARS PE=1 SV=2	144.406	6.15	302.579	31	7	7	6.6561	-0.483917	0.693852	-0.343145
Q9NSE4	Isoleucine--tRNA ligase, mitochondrial OS=Homo sapiens GN=IARS2 PE=1 SV=2	113.719	7.2	330.007	34	11	11	12.5494	-0.379159	-1.71116	-2.03762
Q13907	Isopentenyl-diphosphate Delta-isomerase 1 OS=Homo sapiens GN=IDI1 PE=1 SV=2	26.302	6.34	26.57	5	1	1	5.28634	0.105064	0.00669748	0.658261
P26440	Isovaleryl-CoA dehydrogenase, mitochondrial OS=Homo sapiens GN=IVD PE=1 SV=1	46.29	8.19	314.155	16	6	6	15.8392	-0.728359	-1.33819	-1.46026
P53990	IST1 homolog OS=Homo sapiens GN=IST1 PE=1 SV=1	39.725	5.35	87.9124	3	1	1	2.1978	0.044623	1.0203	1.18761
P14923	Junction plakoglobin OS=Homo sapiens GN=JUP PE=1 SV=3	81.693	6.14	2517.09	101	14	11	27.9195	0.519098	-0.578569	-0.430827
Q9Y624	Junctional adhesion molecule A OS=Homo sapiens GN=F11R PE=1 SV=1	32.562	7.9	278.547	17	4	4	22.0736	-0.824451	-3.95909	-3.24267
Q7Z4H8	KDEL motif-containing protein 2 OS=Homo sapiens GN=KDELC2 PE=1 SV=2	58.535	8.24	56.27	8	3	3	8.08679	-1.571	-1.2645	-0.704811
Q8NAB2	Kelch repeat and BTB domain-containing protein 3 OS=Homo sapiens GN=KBTBD3 PE=2 SV=2	69.35	5.39	155.4	9	1	1	1.15132	3.24764	2.21229	2.52064
P13645	Keratin, type I cytoskeletal 10 OS=Homo sapiens GN=KRT10 PE=1 SV=6	58.792	5.21	1438.76	64	10	8	21.7466	-1.78116	-1.36781	-0.612097
P05783	Keratin, type I cytoskeletal 18 OS=Homo sapiens GN=KRT18 PE=1 SV=2	48.029	5.45	5051.09	242	20	19	53.4884	0.455207	0.373244	1.30778
P08727	Keratin, type I cytoskeletal 19 OS=Homo sapiens GN=KRT19 PE=1 SV=4	44.079	5.14	5927.43	313	29	22	73	0.789518	0.455654	2.53037
P35900	Keratin, type I cytoskeletal 20 OS=Homo sapiens GN=KRT20 PE=1 SV=1	48.457	5.69	1131.35	87	18	16	51.6509	-0.672257	-0.889602	-0.107555
P35527	Keratin, type I cytoskeletal 9 OS=Homo sapiens GN=KRT9 PE=1 SV=3	62.027	5.24	425.06	27	4	3	11.0754	-2.32409	-2.36781	-2.17603
P04264	Keratin, type II cytoskeletal 1 OS=Homo sapiens GN=KRT1 PE=1 SV=6	65.999	8.12	1642.86	84	16	12	24.6894	-1.68782	-2.06746	-2.02178
P35908	Keratin, type II cytoskeletal 2 epidermal OS=Homo sapiens GN=KRT2 PE=1 SV=2	65.393	8	946.276	63	9	4	18.6228	0.218843	-0.722191	-2.01504
P19013	Keratin, type II cytoskeletal 4 OS=Homo sapiens GN=KRT4 PE=1 SV=4	57.25	6.61	816.007	46	4	2	5.61798	1.03886	0.360942	0.617298
P04259	Keratin, type II cytoskeletal 6B OS=Homo sapiens GN=KRT6B PE=1 SV=5	60.03	8	1240.45	86	11	3	18.617	-1.43642	-2.40288	-0.192408
Q5XKE5	Keratin, type II cytoskeletal 79 OS=Homo sapiens GN=KRT79 PE=1 SV=2	57.8	7.2	493.658	47	6	1	9.15888	6.22486	5.40263	5.26368
P05787	Keratin, type II cytoskeletal 8 OS=Homo sapiens GN=KRT8 PE=1 SV=7	53.671	5.59	8584.35	627	37	31	73.499	0.869654	0.493859	2.05998
Q07666	KH domain-containing, RNA-binding, signal transduction-associated protein 1 OS=Homo sapiens GN=KHDRBS1 PE=1 SV=1	48.197	8.66	347.659	19	3	3	14.447	-0.00540538	0.490822	0.896917
Q9ULH0	Kinase D-interacting substrate of 220 kDa OS=Homo sapiens GN=KIDINS220 PE=1 SV=3	196.419	6.62	28.96	2	2	2	1.01637	-1.09016	-1.10898	-0.931274
Q86UP2	Kinectin OS=Homo sapiens GN=KTN1 PE=1 SV=1	156.179	5.64	605.947	52	14	14	13.2646	0.410444	0.71557	1.36979
Q07866	Kinesin light chain 1 OS=Homo sapiens GN=KLC1 PE=1 SV=2	65.269	6.2	93.75	4	2	2	4.01396	0.448106	-0.801873	-0.505182
Q9NSK0	Kinesin light chain 4 OS=Homo sapiens GN=KLC4 PE=1 SV=3	68.598	6.18	42.27	3	2	2	6.30048	-0.204875	0.00851868	0.594354
P33176	Kinesin-1 heavy chain OS=Homo sapiens GN=KIF5B PE=1 SV=1	109.617	6.51	209.055	33	14	14	16.8224	0.0139599	-0.790217	-0.593579
Q9NQT8	Kinesin-like protein KIF13B OS=Homo sapiens GN=KIF13B PE=1 SV=2	202.663	5.88	56.36	7	2	2	1.58817	0.199239	0.84045	0.647686
Q7Z4S6	Kinesin-like protein KIF21A OS=Homo sapiens GN=KIF21A PE=1 SV=2	187.063	6.42	36.07	2	1	1	0.776583	0.239098	0.00182967	0.580707
P01042	Kininogen-1 OS=Homo sapiens GN=KNG1 PE=1 SV=2	71.912	6.81	101.11	4	2	2	4.34783	-1.08787	0.481673	1.26622
Q63ZY3	KN motif and ankyrin repeat domain-containing protein 2 OS=Homo sapiens GN=KANK2 PE=1 SV=1	91.118	5.63	81.8101	5	3	3	3.87779	-1.42189	-2.58131	-2.22962
O43278	Kunitz-type protease inhibitor 1 OS=Homo sapiens GN=SPINT1 PE=1 SV=2	58.36	6.29	79.3433	3	3	3	6.23819	0.134853	0.361892	0.856164
Q6YP21	Kynurenine--oxoglutarate transaminase 3 OS=Homo sapiens GN=CCBL2 PE=1 SV=1	51.368	8.19	35.88	3	1	1	2.64317	0.735454	0.793338	-0.0862163
Q9H9P8	L-2-hydroxyglutarate dehydrogenase, mitochondrial OS=Homo sapiens GN=L2HGDH PE=1 SV=3	50.284	8.15	41.57	3	1	1	2.37581	0.307832	1.74372	2.13142
Q08431	Lactadherin OS=Homo sapiens GN=MFGE8 PE=1 SV=2	43.095	8.15	55.88	2	2	2	6.97674	0.180318	-3.11426	-2.76853
P02788	Lactotransferrin OS=Homo sapiens GN=LTF PE=1 SV=6	78.132	8.12	3541.76	245	30	30	49.0141	1.72407	2.52112	4.18591
Q04760	Lactoylglutathione lyase OS=Homo sapiens GN=GLO1 PE=1 SV=4	20.764	5.31	389.163	35	6	6	38.587	-0.391845	0.00487397	0.324254
O00515	Ladinin-1 OS=Homo sapiens GN=LAD1 PE=1 SV=2	57.097	9.67	91.0671	9	3	3	9.47776	0.692032	0.959463	1.60915
Q9Y2S2	Lambda-crystallin homolog OS=Homo sapiens GN=CRYL1 PE=1 SV=3	35.396	6.18	45.3	6	2	2	7.21003	-0.68088	-1.12088	-1.44057
P42166	Lamina-associated polypeptide 2, isoform alpha OS=Homo sapiens GN=TMPO PE=1 SV=2	75.446	7.66	720.19	32	8	8	15.1297	1.77572	1.46519	2.43796
P20700	Lamin-B1 OS=Homo sapiens GN=LMNB1 PE=1 SV=2	66.368	5.16	1720.86	121	20	20	37.2014	0.853024	0.399391	0.366567
Q03252	Lamin-B2 OS=Homo sapiens GN=LMNB2 PE=1 SV=4	69.906	5.59	865.859	65	13	13	22.9032	0.255461	0.0415063	0.905523
Q16363	Laminin subunit alpha-4 OS=Homo sapiens GN=LAMA4 PE=1 SV=4	202.397	6.28	474.611	44	12	12	10.4224	-2.71945	-2.0522	-1.97527
O15230	Laminin subunit alpha-5 OS=Homo sapiens GN=LAMA5 PE=1 SV=8	399.479	7.02	1735.33	93	28	27	11.1502	-2.89293	-3.34283	-2.3043
P07942	Laminin subunit beta-1 OS=Homo sapiens GN=LAMB1 PE=1 SV=2	197.909	4.94	460.663	43	18	18	15.7335	-1.38197	-0.801873	-0.327759
P55268	Laminin subunit beta-2 OS=Homo sapiens GN=LAMB2 PE=1 SV=2	195.854	6.52	1450.72	87	27	27	22.6919	-2.88494	-3.27628	-2.42115
Q13751	Laminin subunit beta-3 OS=Homo sapiens GN=LAMB3 PE=1 SV=1	129.489	7.21	669.155	29	4	4	5.37543	-0.158372	-1.18603	1.47382
P11047	Laminin subunit gamma-1 OS=Homo sapiens GN=LAMC1 PE=1 SV=3	177.489	5.12	1201.86	77	23	23	19.0802	-2.27104	-1.804	-1.03081
Q13753	Laminin subunit gamma-2 OS=Homo sapiens GN=LAMC2 PE=1 SV=2	130.892	6.19	149.882	9	2	2	2.09556	0.164038	-0.88396	1.23877
Q96RQ9	L-amino-acid oxidase OS=Homo sapiens GN=IL4I1 PE=1 SV=1	62.842	8.68	70.9513	5	4	4	10.0529	-0.204875	1.01094	1.58126
Q16850	Lanosterol 14-alpha demethylase OS=Homo sapiens GN=CYP51A1 PE=1 SV=3	56.769	8.53	54.0283	2	2	2	4.37376	-1.12504	-2.18187	-1.44208
P48449	Lanosterol synthase OS=Homo sapiens GN=LSS PE=1 SV=1	83.255	6.61	55.0066	3	3	3	4.5082	-1.20736	-1.99027	-2.34878
P46379	Large proline-rich protein BAG6 OS=Homo sapiens GN=BAG6 PE=1 SV=2	119.334	5.6	281.518	15	4	4	4.0636	0.548169	0.982501	1.35946
Q14766	Latent-transforming growth factor beta-binding protein 1 OS=Homo sapiens GN=LTBP1 PE=1 SV=4	186.673	5.96	108.689	12	4	4	3.54445	1.05297	-1.81255	-0.833219
Q8N2S1	Latent-transforming growth factor beta-binding protein 4 OS=Homo sapiens GN=LTBP4 PE=1 SV=2	173.32	5.43	72.75	7	3	3	3.01724	0.716535	-0.534589	0.142885
Q9BS40	Latexin OS=Homo sapiens GN=LXN PE=1 SV=2	25.734	5.78	229.75	5	1	1	8.10811	-1.34861	-1.15173	-1.63171
Q14696	LDLR chaperone MESD OS=Homo sapiens GN=MESDC2 PE=1 SV=2	26.06	7.78	35.08	5	2	2	10.6838	1.64898	2.26834	2.6745
Q99538	Legumain OS=Homo sapiens GN=LGMN PE=1 SV=1	49.379	6.55	45.64	2	1	1	1.84758	0.256365	1.19892	0.505009
P29536	Leiomodin-1 OS=Homo sapiens GN=LMOD1 PE=1 SV=3	66.989	9.33	24.69	4	2	2	3	-2.75543	-2.04714	-2.12196
Q8NC56	LEM domain-containing protein 2 OS=Homo sapiens GN=LEMD2 PE=1 SV=1	56.94	9	196.867	14	4	4	8.15109	0.0858751	-0.122206	0.684018
Q6P1M3	Lethal(2) giant larvae protein homolog 2 OS=Homo sapiens GN=LLGL2 PE=1 SV=2	113.377	7.52	150.717	11	3	3	5.29412	0.259072	0.859075	0.843865
O95202	LETM1 and EF-hand domain-containing protein 1, mitochondrial OS=Homo sapiens GN=LETM1 PE=1 SV=1	83.302	6.7	335.246	28	7	7	13.8024	0.571592	-1.28815	-1.6985
Q9BRK4	Leucine zipper putative tumor suppressor 2 OS=Homo sapiens GN=LZTS2 PE=1 SV=2	72.715	6.51	72.58	4	1	1	2.39163	0.41854	0.316058	1.03125
P02750	Leucine-rich alpha-2-glycoprotein OS=Homo sapiens GN=LRG1 PE=1 SV=2	38.154	6.95	81.0433	4	1	1	2.88184	6.22486	5.40263	5.26368
P42704	Leucine-rich PPR motif-containing protein, mitochondrial OS=Homo sapiens GN=LRPPRC PE=1 SV=3	157.805	6.13	2754.15	171	33	33	29.1966	-0.609997	-0.413411	-0.935508
Q32MZ4	Leucine-rich repeat flightless-interacting protein 1 OS=Homo sapiens GN=LRRFIP1 PE=1 SV=2	89.199	4.65	24.96	5	3	3	4.70297	0.671854	0.913548	2.4894
Q9BTT6	Leucine-rich repeat-containing protein 1 OS=Homo sapiens GN=LRRC1 PE=1 SV=1	59.205	5.02	54.4842	2	1	1	2.29008	-0.517505	-2.69526	-2.44509
Q14392	Leucine-rich repeat-containing protein 32 OS=Homo sapiens GN=LRRC32 PE=1 SV=1	71.934	6.13	44.49	3	1	1	1.81269	-0.977516	-0.607101	-1.24398
Q8N1G4	Leucine-rich repeat-containing protein 47 OS=Homo sapiens GN=LRRC47 PE=1 SV=1	63.434	8.28	124.65	10	4	4	10.8062	-0.714128	-0.927404	-1.07917
Q8N9N7	Leucine-rich repeat-containing protein 57 OS=Homo sapiens GN=LRRC57 PE=1 SV=1	26.737	8.43	31.3477	5	2	2	10.0418	1.24503	-0.24123	-0.212175
Q96AG4	Leucine-rich repeat-containing protein 59 OS=Homo sapiens GN=LRRC59 PE=1 SV=1	34.909	9.57	1049.24	61	9	9	36.4821	1.54299	-1.98301	-2.38306
Q9P2J5	Leucine--tRNA ligase, cytoplasmic OS=Homo sapiens GN=LARS PE=1 SV=2	134.379	7.3	288.78	30	11	11	11.7347	0.775718	2.04343	1.87215
Q9UIQ6	Leucyl-cystinyl aminopeptidase OS=Homo sapiens GN=LNPEP PE=1 SV=3	117.274	5.73	132.723	8	1	1	0.878049	-1.07417	-0.916995	-1.55154
P30740	Leukocyte elastase inhibitor OS=Homo sapiens GN=SERPINB1 PE=1 SV=1	42.715	6.28	1176.58	89	12	11	31.1346	-0.433499	1.36711	1.76973
Q6PI73	Leukocyte immunoglobulin-like receptor subfamily A member 6 OS=Homo sapiens GN=LILRA6 PE=2 SV=2	52.366	7.77	26.13	2	2	2	8.31601	-1.29467	-0.511786	-0.0496169
Q8NHL6	Leukocyte immunoglobulin-like receptor subfamily B member 1 OS=Homo sapiens GN=LILRB1 PE=1 SV=1	70.775	6.05	55.2	2	1	1	1.84615	-1.03164	-0.715161	0.0697822
Q08722	Leukocyte surface antigen CD47 OS=Homo sapiens GN=CD47 PE=1 SV=1	35.191	7.21	62.1696	5	1	1	3.40557	-0.892931	-0.529295	-1.41522
P09960	Leukotriene A-4 hydrolase OS=Homo sapiens GN=LTA4H PE=1 SV=2	69.241	6.18	149.638	17	6	6	11.784	-0.663685	0.971339	0.726508
Q9NZU5	LIM and cysteine-rich domains protein 1 OS=Homo sapiens GN=LMCD1 PE=1 SV=1	40.806	7.93	110.189	3	3	3	9.86301	0.0929745	-0.39805	-0.0715814
P48059	LIM and senescent cell antigen-like-containing domain protein 1 OS=Homo sapiens GN=LIMS1 PE=1 SV=4	37.226	8.05	40.2414	6	3	3	12.3077	-0.265843	-0.545236	-0.571996
Q14847	LIM and SH3 domain protein 1 OS=Homo sapiens GN=LASP1 PE=1 SV=2	29.698	7.05	75.7673	7	3	3	13.41	0.309574	0.171822	-0.176035
Q9UHB6	LIM domain and actin-binding protein 1 OS=Homo sapiens GN=LIMA1 PE=1 SV=1	85.173	6.84	105.397	20	6	6	11.5942	0.930366	0.772054	1.33747
Q8WWI1	LIM domain only protein 7 OS=Homo sapiens GN=LMO7 PE=1 SV=3	192.576	8.09	126.444	12	5	5	4.27807	0.0404322	1.02	2.30116
P11182	Lipoamide acyltransferase component of branched-chain alpha-keto acid dehydrogenase complex, mitochondrial OS=Homo sapiens GN=DBT PE=1 SV=3	53.453	8.51	152.55	14	4	4	11.6183	-0.443736	-0.698229	-0.625715
Q93052	Lipoma-preferred partner OS=Homo sapiens GN=LPP PE=1 SV=1	65.704	7.37	366.307	25	7	7	18.9542	-0.236307	-1.45714	-0.782763
P50851	Lipopolysaccharide-responsive and beige-like anchor protein OS=Homo sapiens GN=LRBA PE=1 SV=4	318.906	5.6	179.13	12	3	3	1.53685	-0.233767	-0.120878	0.0655514
O75145	Liprin-alpha-3 OS=Homo sapiens GN=PPFIA3 PE=1 SV=3	133.414	5.68	27.66	4	2	2	1.75879	0.195475	0.152186	0.452107
P23141	Liver carboxylesterase 1 OS=Homo sapiens GN=CES1 PE=1 SV=2	62.481	6.6	80.6366	8	2	2	3.7037	-2.118	-1.78285	-1.89681
P00338	L-lactate dehydrogenase A chain OS=Homo sapiens GN=LDHA PE=1 SV=2	36.665	8.27	1861.42	124	16	15	51.8072	0.170764	1.06474	1.23947
P07195	L-lactate dehydrogenase B chain OS=Homo sapiens GN=LDHB PE=1 SV=2	36.615	6.05	1179.17	89	14	13	48.2036	0.886679	0.657172	0.561307
P36776	Lon protease homolog, mitochondrial OS=Homo sapiens GN=LONP1 PE=1 SV=2	106.422	6.39	542.861	57	11	11	12.7216	0.104061	-0.626756	-0.58857
P33121	Long-chain-fatty-acid--CoA ligase 1 OS=Homo sapiens GN=ACSL1 PE=1 SV=1	77.893	7.15	90.6073	12	5	5	8.59599	-0.160782	0.820201	1.33462
O95573	Long-chain-fatty-acid--CoA ligase 3 OS=Homo sapiens GN=ACSL3 PE=1 SV=3	80.368	8.38	119.685	5	4	4	9.02778	-0.373556	-0.709162	-0.449627
O60488	Long-chain-fatty-acid--CoA ligase 4 OS=Homo sapiens GN=ACSL4 PE=1 SV=2	79.137	8.38	87.0965	8	4	4	7.73558	0.494034	1.1152	0.520547
Q9ULC5	Long-chain-fatty-acid--CoA ligase 5 OS=Homo sapiens GN=ACSL5 PE=1 SV=1	75.942	6.92	356.497	26	11	11	21.9619	-1.02065	-2.22687	-2.48177
P08637	Low affinity immunoglobulin gamma Fc region receptor III-A OS=Homo sapiens GN=FCGR3A PE=1 SV=2	29.071	8.07	48.11	2	2	2	9.05512	1.09853	1.74336	1.31292
P24666	Low molecular weight phosphotyrosine protein phosphatase OS=Homo sapiens GN=ACP1 PE=1 SV=3	18.031	6.74	58.52	3	1	1	7.59494	0.721779	-2.39644	-2.60113
Q7Z4F1	Low-density lipoprotein receptor-related protein 10 OS=Homo sapiens GN=LRP10 PE=1 SV=2	76.145	5.52	42.8337	2	1	1	0.981767	2.79045	3.60426	3.90752
P51884	Lumican OS=Homo sapiens GN=LUM PE=1 SV=2	38.405	6.61	2600.92	142	10	10	33.432	-3.4075	-3.18465	-1.60618
P05455	Lupus La protein OS=Homo sapiens GN=SSB PE=1 SV=2	46.808	7.12	542.48	33	9	9	23.5294	0.783888	1.86008	2.17907
Q7Z4W1	L-xylulose reductase OS=Homo sapiens GN=DCXR PE=1 SV=2	25.897	8.1	192.88	7	2	2	11.0656	-0.185111	-0.0402236	-0.0325097
Q6UX82	Ly6/PLAUR domain-containing protein 8 OS=Homo sapiens GN=LYPD8 PE=2 SV=1	25.267	5.76	33.7	2	1	1	3.37553	-0.302635	-1.70319	-1.72391
P33241	Lymphocyte-specific protein 1 OS=Homo sapiens GN=LSP1 PE=1 SV=1	37.169	4.74	180.026	10	2	2	13.2743	-1.11332	-0.953167	-0.197483
Q9HD34	LYR motif-containing protein 4 OS=Homo sapiens GN=LYRM4 PE=1 SV=1	10.752	10.73	27.04	2	1	1	15.3846	-1.80358	-1.61643	-1.35302
O60341	Lysine-specific histone demethylase 1A OS=Homo sapiens GN=KDM1A PE=1 SV=2	92.845	6.52	46.18	6	3	3	4.10798	0.525109	0.983119	1.40726
Q15046	Lysine--tRNA ligase OS=Homo sapiens GN=KARS PE=1 SV=3	68.005	6.35	93.4424	7	4	4	7.70519	-0.875009	-0.101106	-0.513861
Q8NF37	Lysophosphatidylcholine acyltransferase 1 OS=Homo sapiens GN=LPCAT1 PE=1 SV=2	59.113	6.02	27.6906	5	2	2	2.99625	0.683323	0.132279	-1.27718
Q7L5N7	Lysophosphatidylcholine acyltransferase 2 OS=Homo sapiens GN=LPCAT2 PE=1 SV=1	60.169	6.55	74.3552	5	1	1	1.47059	-0.160782	-0.493628	-0.0998128
P11117	Lysosomal acid phosphatase OS=Homo sapiens GN=ACP2 PE=1 SV=3	48.313	6.74	174.317	15	4	4	12.5296	-1.02943	-0.512656	-0.93339
O00754	Lysosomal alpha-mannosidase OS=Homo sapiens GN=MAN2B1 PE=1 SV=3	113.672	7.28	81.0233	7	1	1	1.08803	-0.616599	-1.52753	-1.94082
P10619	Lysosomal protective protein OS=Homo sapiens GN=CTSA PE=1 SV=2	54.431	6.61	56.74	5	1	1	2.29167	-0.650074	-0.0122575	0.201417
Q14108	Lysosome membrane protein 2 OS=Homo sapiens GN=SCARB2 PE=1 SV=2	54.255	5.14	84.4316	5	2	2	5.43933	-0.998921	-2.56316	-3.05594
P11279	Lysosome-associated membrane glycoprotein 1 OS=Homo sapiens GN=LAMP1 PE=1 SV=3	44.854	8.75	271.802	18	5	5	11.271	0.0848581	1.12474	1.11526
P61626	Lysozyme C OS=Homo sapiens GN=LYZ PE=1 SV=1	16.526	9.16	184.177	27	3	3	35.1351	0.4314	-0.609893	0.807592
P22897	Macrophage mannose receptor 1 OS=Homo sapiens GN=MRC1 PE=1 SV=1	165.905	6.54	40.4537	4	2	2	1.8544	-2.04939	-1.06618	-2.47559
P14174	Macrophage migration inhibitory factor OS=Homo sapiens GN=MIF PE=1 SV=4	12.468	7.88	368.702	30	2	2	17.3913	0.624345	0.13005	0.25813
P40121	Macrophage-capping protein OS=Homo sapiens GN=CAPG PE=1 SV=2	38.474	6.19	1381.81	76	9	9	35.3448	0.332036	1.99542	3.07393
Q8NDA8	Maestro heat-like repeat-containing protein family member 1 OS=Homo sapiens GN=MROH1 PE=2 SV=3	181.134	6.89	56.24	4	2	2	1.76722	-1.08329	-0.214784	-1.15737
Q8N3R9	MAGUK p55 subfamily member 5 OS=Homo sapiens GN=MPP5 PE=1 SV=3	77.246	6.14	37.5968	4	1	1	1.03704	0.35584	1.71817	0.957536
Q14764	Major vault protein OS=Homo sapiens GN=MVP PE=1 SV=4	99.266	5.48	3234.32	208	36	36	56.215	-0.160782	-0.651467	0.195137
P40925	Malate dehydrogenase, cytoplasmic OS=Homo sapiens GN=MDH1 PE=1 SV=4	36.403	7.36	332.286	16	3	3	13.4731	0.109072	0.247799	0.348398
P40926	Malate dehydrogenase, mitochondrial OS=Homo sapiens GN=MDH2 PE=1 SV=3	35.481	8.68	2268.32	103	12	12	48.5207	-0.297321	-0.107009	-0.586071
Q14165	Malectin OS=Homo sapiens GN=MLEC PE=1 SV=1	32.214	5.41	313.131	24	7	7	24.6575	-0.51905	-0.512656	-1.32221
O43708	Maleylacetoacetate isomerase OS=Homo sapiens GN=GSTZ1 PE=1 SV=3	24.197	8.54	72.9724	3	1	1	6.48148	0.201118	-2.33665	-2.09093
Q9ULC4	Malignant T-cell-amplified sequence 1 OS=Homo sapiens GN=MCTS1 PE=1 SV=1	20.542	8.82	41.57	5	3	3	25.4144	-1.08558	0.493425	0.696384
O95822	Malonyl-CoA decarboxylase, mitochondrial OS=Homo sapiens GN=MLYCD PE=1 SV=3	54.969	8.95	43.67	3	1	1	4.0568	0.434597	-0.0128731	0.900484
Q9HD20	Manganese-transporting ATPase 13A1 OS=Homo sapiens GN=ATP13A1 PE=1 SV=2	132.87	8.13	102.284	8	3	3	3.48837	-0.876989	-1.41097	-1.77042
Q96IJ6	Mannose-1-phosphate guanyltransferase alpha OS=Homo sapiens GN=GMPPA PE=1 SV=1	46.262	7.21	186.773	6	1	1	4.28571	-0.0867212	1.41321	0.40391
Q9Y5P6	Mannose-1-phosphate guanyltransferase beta OS=Homo sapiens GN=GMPPB PE=1 SV=2	39.809	6.61	130.75	12	4	4	13.8889	0.28144	0.835671	-0.0891612
P34949	Mannose-6-phosphate isomerase OS=Homo sapiens GN=MPI PE=1 SV=2	46.626	5.95	91.34	2	2	2	7.0922	0.0288442	0.559515	0.165793
P33908	Mannosyl-oligosaccharide 1,2-alpha-mannosidase IA OS=Homo sapiens GN=MAN1A1 PE=1 SV=3	72.922	6.47	37.15	2	1	1	4.13476	-1.63995	-0.311439	1.28271
Q13724	Mannosyl-oligosaccharide glucosidase OS=Homo sapiens GN=MOGS PE=1 SV=5	91.861	8.9	864.678	52	11	11	19.1159	-0.0685022	0.722614	0.258594
P49006	MARCKS-related protein OS=Homo sapiens GN=MARCKSL1 PE=1 SV=2	19.517	4.67	605.146	26	4	4	43.0769	1.56687	0.393363	1.21748
Q8WU39	Marginal zone B- and B1-cell-specific protein OS=Homo sapiens GN=MZB1 PE=1 SV=1	20.681	5.57	2226.31	83	8	8	66.1376	0.0980242	-1.21266	-1.54506
P15088	Mast cell carboxypeptidase A OS=Homo sapiens GN=CPA3 PE=1 SV=2	48.639	9	195.85	14	4	4	10.7914	-3.81493	-3.19579	-3.38596
O00339	Matrilin-2 OS=Homo sapiens GN=MATN2 PE=1 SV=4	106.767	6.27	138.233	8	2	2	3.13808	-1.57743	-1.90323	-1.07333
P43243	Matrin-3 OS=Homo sapiens GN=MATR3 PE=1 SV=2	94.565	6.25	828.939	51	9	9	14.6399	1.27699	0.9791	1.4448
P50281	Matrix metalloproteinase-14 OS=Homo sapiens GN=MMP14 PE=1 SV=3	65.852	7.77	46.36	4	1	1	2.4055	-0.691297	-0.285917	-0.104572
P14780	Matrix metalloproteinase-9 OS=Homo sapiens GN=MMP9 PE=1 SV=3	78.408	6.06	357.901	36	6	6	10.4668	0.676587	3.37912	3.69086
Q9NR99	Matrix-remodeling-associated protein 5 OS=Homo sapiens GN=MXRA5 PE=2 SV=3	311.955	8.32	110.895	16	5	5	2.58133	0.419347	1.19146	2.27644
P84157	Matrix-remodeling-associated protein 7 OS=Homo sapiens GN=MXRA7 PE=1 SV=1	21.452	4.26	53.34	3	1	1	14.2157	-1.51442	-1.51179	-0.985113
P11310	Medium-chain specific acyl-CoA dehydrogenase, mitochondrial OS=Homo sapiens GN=ACADM PE=1 SV=1	46.559	8.37	742.175	40	11	11	29.6912	-0.255501	-1.03459	-2.47868
Q5JRA6	Melanoma inhibitory activity protein 3 OS=Homo sapiens GN=MIA3 PE=1 SV=1	213.57	4.84	118.832	16	8	8	5.1914	0.613807	-0.243396	-0.404178
Q9BV36	Melanophilin OS=Homo sapiens GN=MLPH PE=1 SV=1	65.909	6.07	50.1383	2	1	1	1.5	-1.78116	-0.225447	-0.36582
P15529	Membrane cofactor protein OS=Homo sapiens GN=CD46 PE=1 SV=3	43.719	6.74	28.48	4	2	2	5.86735	-0.956424	-1.82115	-1.13773
Q16853	Membrane primary amine oxidase OS=Homo sapiens GN=AOC3 PE=1 SV=3	84.568	6.52	1070.13	68	12	12	21.232	-3.44227	-4.62205	-4.06984
O00264	Membrane-associated progesterone receptor component 1 OS=Homo sapiens GN=PGRMC1 PE=1 SV=3	21.658	4.7	502.603	18	3	2	12.3077	0.295576	-0.624872	-0.677075
O15173	Membrane-associated progesterone receptor component 2 OS=Homo sapiens GN=PGRMC2 PE=1 SV=1	23.804	4.88	492.716	25	3	2	19.2825	0.525109	-0.649551	-1.15243
P55145	Mesencephalic astrocyte-derived neurotrophic factor OS=Homo sapiens GN=MANF PE=1 SV=3	20.687	8.69	115.799	7	5	5	28.022	0.225318	0.0212031	0.225319
Q8NE01	Metal transporter CNNM3 OS=Homo sapiens GN=CNNM3 PE=1 SV=1	76.072	6.09	30.71	3	2	2	2.82885	-0.537726	0.0673638	0.236653
Q6P4Q7	Metal transporter CNNM4 OS=Homo sapiens GN=CNNM4 PE=1 SV=3	86.552	6.07	101.983	3	1	1	1.41935	-0.51134	-1.43883	-1.17353
Q13505	Metaxin-1 OS=Homo sapiens GN=MTX1 PE=1 SV=2	51.445	9.79	155.2	13	1	1	3.43348	-0.689555	0.0236066	-0.754437
O75431	Metaxin-2 OS=Homo sapiens GN=MTX2 PE=1 SV=1	29.744	6.29	162.908	12	4	4	22.4335	-0.12504	-0.18326	-0.382341
Q9NZL9	Methionine adenosyltransferase 2 subunit beta OS=Homo sapiens GN=MAT2B PE=1 SV=1	37.528	7.36	299.075	16	4	4	18.8623	0.26537	0.270744	0.164805
P53582	Methionine aminopeptidase 1 OS=Homo sapiens GN=METAP1 PE=1 SV=2	43.187	7.17	90.0054	12	4	4	11.1399	-0.0261325	0.837721	2.20851
P56192	Methionine--tRNA ligase, cytoplasmic OS=Homo sapiens GN=MARS PE=1 SV=2	101.052	6.16	155.805	22	5	5	8.22222	0.220696	0.624689	-0.081517
P16455	Methylated-DNA--protein-cysteine methyltransferase OS=Homo sapiens GN=MGMT PE=1 SV=1	21.632	8.1	30.05	2	1	1	8.69565	0.718504	1.48364	1.47661
Q9UBB5	Methyl-CpG-binding domain protein 2 OS=Homo sapiens GN=MBD2 PE=1 SV=1	43.228	10.04	28.09	2	1	1	3.89294	1.71094	2.11294	2.51396
P51608	Methyl-CpG-binding protein 2 OS=Homo sapiens GN=MECP2 PE=1 SV=1	52.409	9.95	36.34	4	4	4	12.5514	1.0566	-1.73737	-1.30567
Q9HCC0	Methylcrotonoyl-CoA carboxylase beta chain, mitochondrial OS=Homo sapiens GN=MCCC2 PE=1 SV=1	61.294	7.68	617.799	30	8	8	20.2487	0.132886	-1.15445	-1.53378
Q96RQ3	Methylcrotonoyl-CoA carboxylase subunit alpha, mitochondrial OS=Homo sapiens GN=MCCC1 PE=1 SV=3	80.422	7.78	84.54	9	6	6	10.6207	-0.187567	-2.09849	-2.46026
Q13825	Methylglutaconyl-CoA hydratase, mitochondrial OS=Homo sapiens GN=AUH PE=1 SV=1	35.586	9.48	171.555	9	2	2	5.01475	0.463839	0.591862	0.893341
Q02252	Methylmalonate-semialdehyde dehydrogenase [acylating], mitochondrial OS=Homo sapiens GN=ALDH6A1 PE=1 SV=2	57.803	8.5	342.494	27	7	7	15.514	0.427394	-1.17773	-1.79521
Q8IVH4	Methylmalonic aciduria type A protein, mitochondrial OS=Homo sapiens GN=MMAA PE=1 SV=1	46.509	9.29	133.75	7	3	3	9.09091	0.0807827	-1.57766	-2.10279
Q96PE7	Methylmalonyl-CoA epimerase, mitochondrial OS=Homo sapiens GN=MCEE PE=1 SV=1	18.737	9.09	30.63	2	1	1	7.38636	0.853024	0.3817	-0.863152
Q8N6R0	Methyltransferase-like protein 13 OS=Homo sapiens GN=METTL13 PE=1 SV=1	78.718	6.73	24.49	3	2	2	4.72103	-0.134485	-0.149023	-0.586904
Q9H8H3	Methyltransferase-like protein 7A OS=Homo sapiens GN=METTL7A PE=1 SV=1	28.301	8.38	146.59	10	2	2	12.2951	-1.66368	-2.61456	-4.27987
Q6UX53	Methyltransferase-like protein 7B OS=Homo sapiens GN=METTL7B PE=1 SV=2	27.756	8.38	27.92	2	1	1	4.5082	-0.0427091	-1.96622	-2.35444
Q9NX63	MICOS complex subunit MIC19 OS=Homo sapiens GN=CHCHD3 PE=1 SV=1	26.136	8.28	208.865	17	3	3	18.9427	0.738044	-0.338192	-0.0325097
Q9BRQ6	MICOS complex subunit MIC25 OS=Homo sapiens GN=CHCHD6 PE=1 SV=1	26.441	8.85	34.68	2	2	2	14.4681	-0.345865	-1.18881	-0.399053
Q6UXV4	MICOS complex subunit MIC27 OS=Homo sapiens GN=APOOL PE=1 SV=1	29.14	9.52	52.1403	3	2	2	10.4478	-0.0606032	-2.07773	-2.46332
Q16891	MICOS complex subunit MIC60 OS=Homo sapiens GN=IMMT PE=1 SV=1	83.626	6.48	3065.53	152	22	22	42.876	-0.0250342	-0.478243	-0.56542
P55083	Microfibril-associated glycoprotein 4 OS=Homo sapiens GN=MFAP4 PE=1 SV=2	28.63	5.63	250.553	11	1	1	7.05882	-1.86908	-1.98301	-1.86214
P55001	Microfibrillar-associated protein 2 OS=Homo sapiens GN=MFAP2 PE=2 SV=1	20.812	4.97	60.7575	7	2	2	15.847	-0.473392	-1.27628	-1.24267
Q13361	Microfibrillar-associated protein 5 OS=Homo sapiens GN=MFAP5 PE=1 SV=1	19.599	5.94	112.471	10	2	2	15.6069	-2.48392	-4.01719	-3.7166
P10620	Microsomal glutathione S-transferase 1 OS=Homo sapiens GN=MGST1 PE=1 SV=1	17.587	9.39	55.6929	2	1	1	9.03226	-0.851454	-2.07516	-2.92389
P55157	Microsomal triglyceride transfer protein large subunit OS=Homo sapiens GN=MTTP PE=1 SV=1	99.289	8.41	70.9	2	1	1	1.11857		5.40263	5.26368
Q9UPN3	Microtubule-actin cross-linking factor 1, isoforms 1/2/3/5 OS=Homo sapiens GN=MACF1 PE=1 SV=4	837.787	5.39	99.2233	6	4	4	0.879805	0.351618	0.934135	1.11603
Q66K74	Microtubule-associated protein 1S OS=Homo sapiens GN=MAP1S PE=1 SV=2	112.142	7.3	26.24	3	2	2	3.02172	-0.461456	0.902816	0.393821
P27816	Microtubule-associated protein 4 OS=Homo sapiens GN=MAP4 PE=1 SV=3	120.93	5.43	212.8	14	3	3	3.47222	0.853024	0.794042	1.462
Q15691	Microtubule-associated protein RP/EB family member 1 OS=Homo sapiens GN=MAPRE1 PE=1 SV=3	29.98	5.14	226.618	17	6	6	30.2239	0.40475	1.45521	2.18919
Q15555	Microtubule-associated protein RP/EB family member 2 OS=Homo sapiens GN=MAPRE2 PE=1 SV=1	37.008	5.57	77.62	2	1	1	6.11621	-1.55506	-1.69526	-0.722993
P20774	Mimecan OS=Homo sapiens GN=OGN PE=1 SV=1	33.901	5.63	1276.68	62	7	7	27.5168	-3.6299	-5.56316	-5.13651
Q8N183	Mimitin, mitochondrial OS=Homo sapiens GN=NDUFAF2 PE=1 SV=1	19.844	8.97	110.967	10	2	2	11.2426	1.92185	0.147786	0.608964
Q92619	Minor histocompatibility protein HA-1 OS=Homo sapiens GN=HMHA1 PE=1 SV=2	124.536	6.1	229.43	11	2	2	1.58451	0.643122	1.74409	1.91555
Q8N4C8	Misshapen-like kinase 1 OS=Homo sapiens GN=MINK1 PE=1 SV=2	149.729	7.85	141.283	11	3	3	2.32733	0.498623	-1.31827	-0.877336
Q02978	Mitochondrial 2-oxoglutarate/malate carrier protein OS=Homo sapiens GN=SLC25A11 PE=1 SV=3	34.04	9.91	136.038	16	7	7	33.4395	-1.50827	-1.29263	-2.12437
Q969Z3	Mitochondrial amidoxime reducing component 2 OS=Homo sapiens GN=MARC2 PE=1 SV=1	37.999	9.16	32.98	2	1	1	2.08955	-1.5268	-2.11955	-3.67353
Q5VT66	Mitochondrial amidoxime-reducing component 1 OS=Homo sapiens GN=MARC1 PE=1 SV=1	37.476	8.88	138.358	10	1	1	5.04451	0.238183	-0.907806	-1.61294
Q7Z434	Mitochondrial antiviral-signaling protein OS=Homo sapiens GN=MAVS PE=1 SV=2	56.493	5.52	45.44	4	1	1	2.22222	1.37926	0.853682	1.01104
Q9NZJ7	Mitochondrial carrier homolog 1 OS=Homo sapiens GN=MTCH1 PE=1 SV=1	41.517	9.32	25.7	3	1	1	5.39846	0.211406	1.6375	2.96252
Q9Y6C9	Mitochondrial carrier homolog 2 OS=Homo sapiens GN=MTCH2 PE=1 SV=1	33.309	7.97	741.75	40	6	6	31.6832	-1.0719	-1.64477	-2.56788
Q9Y276	Mitochondrial chaperone BCS1 OS=Homo sapiens GN=BCS1L PE=1 SV=1	47.504	8.5	537.469	22	6	6	21.957	-1.4075	-0.745535	-1.67177
Q9UBX3	Mitochondrial dicarboxylate carrier OS=Homo sapiens GN=SLC25A10 PE=1 SV=2	31.262	9.54	46.09	7	2	2	12.1951	-0.665395	0.0626968	-0.825341
Q9Y3D6	Mitochondrial fission 1 protein OS=Homo sapiens GN=FIS1 PE=1 SV=2	16.927	8.79	223.747	21	3	3	23.0263	0.677262	0.690453	1.20767
Q9GZY8	Mitochondrial fission factor OS=Homo sapiens GN=MFF PE=1 SV=1	38.441	8.95	164.923	7	1	1	3.21637	0.190755	-1.11955	-0.612944
Q9Y5L4	Mitochondrial import inner membrane translocase subunit Tim13 OS=Homo sapiens GN=TIMM13 PE=1 SV=1	10.493	8.18	140.758	9	3	3	42.1053	1.04253	-1.41748	-1.00722
Q96DA6	Mitochondrial import inner membrane translocase subunit TIM14 OS=Homo sapiens GN=DNAJC19 PE=1 SV=3	12.491	10.1	44.61	3	2	2	18.9655	0.361731	-0.616427	0.156375
Q9Y3D7	Mitochondrial import inner membrane translocase subunit TIM16 OS=Homo sapiens GN=PAM16 PE=1 SV=2	13.816	9.7	567.53	20	3	3	39.2	1.20299	0.664506	0.69741
O43615	Mitochondrial import inner membrane translocase subunit TIM44 OS=Homo sapiens GN=TIMM44 PE=1 SV=2	51.323	8.32	84.1618	14	5	5	15.708	1.6483	1.28809	1.5424
Q3ZCQ8	Mitochondrial import inner membrane translocase subunit TIM50 OS=Homo sapiens GN=TIMM50 PE=1 SV=2	39.622	8.37	387.575	25	6	6	20.3966	-0.369369	-0.675633	-1.52738
O60220	Mitochondrial import inner membrane translocase subunit Tim8 A OS=Homo sapiens GN=TIMM8A PE=1 SV=1	10.991	5.16	147.61	5	1	1	15.4639	1.07208	-1.74758	-1.41522
Q9Y5J7	Mitochondrial import inner membrane translocase subunit Tim9 OS=Homo sapiens GN=TIMM9 PE=1 SV=1	10.371	7.21	178.163	11	2	2	25.8427	0.119042	0.73036	0.888558
Q9NS69	Mitochondrial import receptor subunit TOM22 homolog OS=Homo sapiens GN=TOMM22 PE=1 SV=3	15.512	4.34	320.764	10	3	3	35.2113	0.294696	-1.78495	-2.42412
O96008	Mitochondrial import receptor subunit TOM40 homolog OS=Homo sapiens GN=TOMM40 PE=1 SV=1	37.869	7.25	96.7289	9	6	6	31.856	-0.766398	-0.195088	-0.533782
Q8N4H5	Mitochondrial import receptor subunit TOM5 homolog OS=Homo sapiens GN=TOMM5 PE=1 SV=1	6.031	9.7	124.808	8	2	2	33.3333	1.0726	1.52854	1.35123
O94826	Mitochondrial import receptor subunit TOM70 OS=Homo sapiens GN=TOMM70 PE=1 SV=1	67.412	7.12	427.634	37	10	10	24.8355	0.207673	0.349013	0.671545
Q99797	Mitochondrial intermediate peptidase OS=Homo sapiens GN=MIPEP PE=1 SV=2	80.589	7.05	144.979	9	3	3	7.15288	-0.834037	-0.534589	-0.56542
O95563	Mitochondrial pyruvate carrier 2 OS=Homo sapiens GN=MPC2 PE=1 SV=1	14.27	10.43	26.87	6	2	2	17.3228	-1.1729	-0.935551	-2.49734
Q8IXI2	Mitochondrial Rho GTPase 1 OS=Homo sapiens GN=RHOT1 PE=1 SV=2	70.739	6.27	287.107	25	3	2	5.82524	-0.432043	-1.6277	-2.85411
Q8IXI1	Mitochondrial Rho GTPase 2 OS=Homo sapiens GN=RHOT2 PE=1 SV=2	68.075	5.86	625.009	45	7	6	14.8867	0.173637	-1.76615	-2.16357
Q7L0Y3	Mitochondrial ribonuclease P protein 1 OS=Homo sapiens GN=TRMT10C PE=1 SV=2	47.317	9.36	55.0801	12	4	4	9.92556	-0.235037	-0.49191	-0.49265
Q10713	Mitochondrial-processing peptidase subunit alpha OS=Homo sapiens GN=PMPCA PE=1 SV=2	58.216	6.92	263.597	16	8	8	22.4762	0.116058	-0.0171898	0.122155
O75439	Mitochondrial-processing peptidase subunit beta OS=Homo sapiens GN=PMPCB PE=1 SV=2	54.331	6.83	35.45	3	2	2	4.90798	-0.235037	0.632189	0.968624
O95140	Mitofusin-2 OS=Homo sapiens GN=MFN2 PE=1 SV=3	86.347	6.98	66.1667	3	2	2	3.03831	-0.57582	-0.418296	-0.693115
P28482	Mitogen-activated protein kinase 1 OS=Homo sapiens GN=MAPK1 PE=1 SV=3	41.363	6.98	34.5	4	1	1	2.5	-1.3961	-0.0295948	-0.360829
P27361	Mitogen-activated protein kinase 3 OS=Homo sapiens GN=MAPK3 PE=1 SV=4	43.108	6.74	40.3366	3	1	1	2.37467	-1.23758	0.0480142	0.44561
Q8IVT2	Mitotic interactor and substrate of PLK1 OS=Homo sapiens GN=MISP PE=1 SV=1	75.311	6.83	73.776	5	2	2	3.09278	0.183172	-1.71516	-1.92389
Q6NZ67	Mitotic-spindle organizing protein 2B OS=Homo sapiens GN=MZT2B PE=1 SV=1	16.216	10.15	24.92	3	1	1	8.22785	1.48018	0.971339	1.83488
Q96T76	MMS19 nucleotide excision repair protein homolog OS=Homo sapiens GN=MMS19 PE=1 SV=2	113.217	6.35	24.98	4	2	2	2.23301	6.22486	5.40263	5.26368
Q7L9L4	MOB kinase activator 1B OS=Homo sapiens GN=MOB1B PE=1 SV=3	25.075	6.73	48.82	2	1	1	6.48148	0.581001	1.10559	1.41372
P26038	Moesin OS=Homo sapiens GN=MSN PE=1 SV=3	67.778	6.4	2217.89	142	21	12	37.7816	-1.03384	-0.0835395	-0.922844
Q8N2K0	Monoacylglycerol lipase ABHD12 OS=Homo sapiens GN=ABHD12 PE=1 SV=2	45.068	8.65	291.583	11	3	3	14.8241	-0.634914	-1.33511	-1.7761
Q9BV23	Monoacylglycerol lipase ABHD6 OS=Homo sapiens GN=ABHD6 PE=1 SV=1	38.306	8.41	63.3855	2	1	1	4.45104	-1.40464	-1.99513	-2.10041
P08571	Monocyte differentiation antigen CD14 OS=Homo sapiens GN=CD14 PE=1 SV=2	40.051	6.23	350.009	22	4	4	12.5333	-0.170465	-1.25719	-1.01169
Q99685	Monoglyceride lipase OS=Homo sapiens GN=MGLL PE=1 SV=2	33.24	6.99	26.3642	3	2	2	8.25083	-0.493	-0.841785	-0.552356
Q86VD1	MORC family CW-type zinc finger protein 1 OS=Homo sapiens GN=MORC1 PE=2 SV=2	112.81	7.85	81.6539	6	1	1	0.711382	4.76988	4.49196	5.07515
Q15797	Mothers against decapentaplegic homolog 1 OS=Homo sapiens GN=SMAD1 PE=1 SV=1	52.226	7.31	93.49	9	2	2	5.37634	0.198299	0.762012	1.01049
Q567V2	Mpv17-like protein 2 OS=Homo sapiens GN=MPV17L2 PE=1 SV=2	23.165	9.25	59.9949	4	1	1	5.82524	0.817952	1.3607	2.09789
P78406	mRNA export factor OS=Homo sapiens GN=RAE1 PE=1 SV=1	40.942	7.83	67.45	5	2	2	9.51087	0.782007	1.90543	2.00083
Q9H3R2	Mucin-13 OS=Homo sapiens GN=MUC13 PE=1 SV=3	54.569	5.07	586.947	35	6	6	20.5078	0.61169	-0.266701	-1.3002
Q02817	Mucin-2 OS=Homo sapiens GN=MUC2 PE=1 SV=2	539.958	5.8	10237.6	557	52	52	15.8525	0.952281	-1.474	-2.26914
P98088	Mucin-5AC OS=Homo sapiens GN=MUC5AC PE=1 SV=4	585.199	7.02	1351.22	88	19	18	9.21472	-0.322738	0.24265	3.52503
Q9HC84	Mucin-5B OS=Homo sapiens GN=MUC5B PE=1 SV=3	595.96	6.64	315.242	14	4	3	1.09337	0.160181	-1.29712	0.081877
O15439	Multidrug resistance-associated protein 4 OS=Homo sapiens GN=ABCC4 PE=1 SV=3	149.432	8.19	84.5491	5	1	1	0.679245	-1.13923	-2.64477	-3.13164
P22234	Multifunctional protein ADE2 OS=Homo sapiens GN=PAICS PE=1 SV=3	47.049	7.23	98.8783	13	4	4	12.7059	-0.00865836	0.525577	0.296995
Q9H8L6	Multimerin-2 OS=Homo sapiens GN=MMRN2 PE=1 SV=2	104.344	5.86	63.5133	3	1	1	1.89673	-1.18266	-3.34903	-3.21668
Q9BQG0	Myb-binding protein 1A OS=Homo sapiens GN=MYBBP1A PE=1 SV=2	148.762	9.28	294.777	14	7	7	6.92771	0.468526	0.485165	-0.00221868
P24158	Myeloblastin OS=Homo sapiens GN=PRTN3 PE=1 SV=3	27.789	8.35	658.008	23	4	4	27.7344	1.26267	3.79074	3.50252
P41218	Myeloid cell nuclear differentiation antigen OS=Homo sapiens GN=MNDA PE=1 SV=1	45.807	9.76	101.433	21	3	3	7.12531	0.123011	1.54912	1.85064
Q969H8	Myeloid-derived growth factor OS=Homo sapiens GN=MYDGF PE=1 SV=1	18.783	6.68	36.0967	10	2	2	13.8728	-0.636591	-0.286661	0.875325
P05164	Myeloperoxidase OS=Homo sapiens GN=MPO PE=1 SV=1	83.815	8.97	3703.53	225	25	23	38.3893	0.935453	2.77642	3.46852
Q9NZM1	Myoferlin OS=Homo sapiens GN=MYOF PE=1 SV=1	234.561	6.18	1139.17	116	36	36	23.7749	-0.964824	-0.529295	-0.400516
Q15746	Myosin light chain kinase, smooth muscle OS=Homo sapiens GN=MYLK PE=1 SV=4	210.583	6.15	55.21	5	2	2	1.30617	-1.37636	-1.87162	-1.6967
P60660	Myosin light polypeptide 6 OS=Homo sapiens GN=MYL6 PE=1 SV=2	16.919	4.65	4590.52	217	9	9	76.1589	-1.60671	-3.44546	-3.83816
Q6WCQ1	Myosin phosphatase Rho-interacting protein OS=Homo sapiens GN=MPRIP PE=1 SV=3	116.461	6.21	49.54	3	2	2	2.14634	0.425788	-0.228304	0.606782
O14950	Myosin regulatory light chain 12B OS=Homo sapiens GN=MYL12B PE=1 SV=2	19.767	4.84	3396.36	127	10	5	62.7907	0.554795	-0.974593	-1.72757
P24844	Myosin regulatory light polypeptide 9 OS=Homo sapiens GN=MYL9 PE=1 SV=4	19.814	4.92	3498.37	142	9	4	62.2093	-2.419	-4.3122	-4.8224
P35580	Myosin-10 OS=Homo sapiens GN=MYH10 PE=1 SV=3	228.858	5.54	3401.5	216	40	22	21.9636	-1.30797	0.28183	0.50696
P35749	Myosin-11 OS=Homo sapiens GN=MYH11 PE=1 SV=3	227.199	5.5	27602.9	1421	130	111	58.5193	-4.118	-4.6071	-3.97964
Q7Z406	Myosin-14 OS=Homo sapiens GN=MYH14 PE=1 SV=2	227.732	5.6	8478.02	436	72	60	42.5564	-0.502141	-0.57039	-0.799065
P35579	Myosin-9 OS=Homo sapiens GN=MYH9 PE=1 SV=4	226.392	5.6	24998.9	1290	120	102	56.6837	-0.606707	-0.214784	-0.473285
P58546	Myotrophin OS=Homo sapiens GN=MTPN PE=1 SV=2	12.887	5.52	84.5914	3	2	2	20.339	1.69337	2.2182	2.46992
O95248	Myotubularin-related protein 5 OS=Homo sapiens GN=SBF1 PE=1 SV=3	208.184	6.9	32.24	5	3	3	1.92823	-0.587122	0.643563	0.338789
P29966	Myristoylated alanine-rich C-kinase substrate OS=Homo sapiens GN=MARCKS PE=1 SV=4	31.536	4.45	228.717	18	3	3	20.7831	1.16259	0.115477	0.051715
P20933	N(4)-(beta-N-acetylglucosaminyl)-L-asparaginase OS=Homo sapiens GN=AGA PE=1 SV=2	37.184	6.28	50.0939	4	1	1	3.46821	0.390827	0.28934	0.757656
O94760	N(G),N(G)-dimethylarginine dimethylaminohydrolase 1 OS=Homo sapiens GN=DDAH1 PE=1 SV=3	31.102	5.81	354.752	17	3	3	15.7895	0.571592	0.472906	1.80172
O95865	N(G),N(G)-dimethylarginine dimethylaminohydrolase 2 OS=Homo sapiens GN=DDAH2 PE=1 SV=1	29.625	6.01	159.852	10	2	2	9.47368	-0.603424	-0.737373	-0.494991
O14745	Na(+)/H(+) exchange regulatory cofactor NHE-RF1 OS=Homo sapiens GN=SLC9A3R1 PE=1 SV=4	38.845	5.77	43.2733	4	3	3	14.8045	-0.656863	0.0603576	0.573649
Q9UJ70	N-acetyl-D-glucosamine kinase OS=Homo sapiens GN=NAGK PE=1 SV=4	37.352	6.24	109.671	8	3	3	12.2093	-1.06737	0.756604	-0.0803445
Q86SF2	N-acetylgalactosaminyltransferase 7 OS=Homo sapiens GN=GALNT7 PE=1 SV=1	75.341	7.11	116.56	5	3	3	7.30594	0.325162	0.266691	-1.57612
Q9Y2A9	N-acetyllactosaminide beta-1,3-N-acetylglucosaminyltransferase 3 OS=Homo sapiens GN=B3GNT3 PE=1 SV=2	42.507	8.68	143.97	7	2	2	8.06452	-0.598514	-1.36781	-1.17478
Q02083	N-acylethanolamine-hydrolyzing acid amidase OS=Homo sapiens GN=NAAA PE=1 SV=3	40.041	8.75	25.0082	3	2	2	6.96379	1.95395	2.07694	1.52074
Q8NFW8	N-acylneuraminate cytidylyltransferase OS=Homo sapiens GN=CMAS PE=1 SV=2	48.349	7.93	92.76	5	3	3	10.1382	-0.665395	-1.35996	-1.65771
Q13423	NAD(P) transhydrogenase, mitochondrial OS=Homo sapiens GN=NNT PE=1 SV=3	113.823	8.09	1907.86	104	19	19	22.744	0.0171624	-0.728245	-1.46944
Q8NCW5	NAD(P)H-hydrate epimerase OS=Homo sapiens GN=APOA1BP PE=1 SV=2	31.654	7.66	29.7554	2	1	1	3.81944	0.444146	2.92243	1.6263
P23368	NAD-dependent malic enzyme, mitochondrial OS=Homo sapiens GN=ME2 PE=1 SV=1	65.402	7.61	178.449	21	7	7	17.637	-0.0798621	0.876797	0.757984
Q9NTG7	NAD-dependent protein deacetylase sirtuin-3, mitochondrial OS=Homo sapiens GN=SIRT3 PE=1 SV=2	43.546	8.7	37.42	3	1	1	2.75689	-0.471894	0.472906	1.43109
Q9BU61	NADH dehydrogenase [ubiquinone] 1 alpha subcomplex assembly factor 3 OS=Homo sapiens GN=NDUFAF3 PE=1 SV=1	20.337	8.22	67.1803	6	1	1	5.43478	-0.0130071	1.1087	0.466218
O95299	NADH dehydrogenase [ubiquinone] 1 alpha subcomplex subunit 10, mitochondrial OS=Homo sapiens GN=NDUFA10 PE=1 SV=1	40.725	8.48	205.71	16	5	5	14.3662	-0.494519	-0.847265	-1.53378
Q86Y39	NADH dehydrogenase [ubiquinone] 1 alpha subcomplex subunit 11 OS=Homo sapiens GN=NDUFA11 PE=1 SV=3	14.843	8.72	47.39	2	1	1	14.1844	-1.05163	-2.86716	-3.4271
Q9UI09	NADH dehydrogenase [ubiquinone] 1 alpha subcomplex subunit 12 OS=Homo sapiens GN=NDUFA12 PE=1 SV=1	17.104	9.63	125.689	8	2	2	20.6897	-0.271042	-1.30766	-1.69311
Q9P0J0	NADH dehydrogenase [ubiquinone] 1 alpha subcomplex subunit 13 OS=Homo sapiens GN=NDUFA13 PE=1 SV=3	16.688	8.43	640.423	30	3	3	25.6944	0.102051	-1.45714	-1.63171
O43678	NADH dehydrogenase [ubiquinone] 1 alpha subcomplex subunit 2 OS=Homo sapiens GN=NDUFA2 PE=1 SV=3	10.915	9.57	147.653	6	2	2	20.202	0.927532	-0.310682	-0.385234
Q16718	NADH dehydrogenase [ubiquinone] 1 alpha subcomplex subunit 5 OS=Homo sapiens GN=NDUFA5 PE=1 SV=3	13.45	5.99	393.266	23	4	4	36.2069	0.0705435	-2.12221	-2.51941
P56556	NADH dehydrogenase [ubiquinone] 1 alpha subcomplex subunit 6 OS=Homo sapiens GN=NDUFA6 PE=1 SV=3	17.859	10.14	44.75	3	2	2	15.5844	-0.876989	-3.5488	-3.62486
O95182	NADH dehydrogenase [ubiquinone] 1 alpha subcomplex subunit 7 OS=Homo sapiens GN=NDUFA7 PE=1 SV=3	12.544	10.18	142.881	9	2	2	23.8938	2.13559	-0.0190437	0.52979
P51970	NADH dehydrogenase [ubiquinone] 1 alpha subcomplex subunit 8 OS=Homo sapiens GN=NDUFA8 PE=1 SV=3	20.092	7.65	245.715	29	5	5	31.3953	0.292055	-1.2226	-1.46485
Q16795	NADH dehydrogenase [ubiquinone] 1 alpha subcomplex subunit 9, mitochondrial OS=Homo sapiens GN=NDUFA9 PE=1 SV=2	42.483	9.8	871.682	49	9	9	28.9125	-0.933573	-1.16947	-2.39176
O75438	NADH dehydrogenase [ubiquinone] 1 beta subcomplex subunit 1 OS=Homo sapiens GN=NDUFB1 PE=1 SV=1	6.957	8.92	194.798	11	2	2	32.7586	1.97579	2.36367	2.32945
O96000	NADH dehydrogenase [ubiquinone] 1 beta subcomplex subunit 10 OS=Homo sapiens GN=NDUFB10 PE=1 SV=3	20.763	8.48	221.491	22	5	5	38.9535	-1.081	-3.28815	-3.93657
Q9NX14	NADH dehydrogenase [ubiquinone] 1 beta subcomplex subunit 11, mitochondrial OS=Homo sapiens GN=NDUFB11 PE=1 SV=1	17.306	5.22	130.266	5	2	2	18.3007	-0.960617	-4.06746	-5.85411
O95168	NADH dehydrogenase [ubiquinone] 1 beta subcomplex subunit 4 OS=Homo sapiens GN=NDUFB4 PE=1 SV=3	15.199	9.85	206.562	16	3	3	31.7829	-0.691297	-0.894131	-1.06403
O95139	NADH dehydrogenase [ubiquinone] 1 beta subcomplex subunit 6 OS=Homo sapiens GN=NDUFB6 PE=1 SV=3	15.479	9.63	33.63	3	2	2	19.5312	-1.65007	-2.52753	-2.86214
O95169	NADH dehydrogenase [ubiquinone] 1 beta subcomplex subunit 8, mitochondrial OS=Homo sapiens GN=NDUFB8 PE=1 SV=1	21.751	6.8	42.37	9	4	4	27.957	-0.531474	-0.542567	-0.803895
Q9Y6M9	NADH dehydrogenase [ubiquinone] 1 beta subcomplex subunit 9 OS=Homo sapiens GN=NDUFB9 PE=1 SV=3	21.817	8.38	618.981	38	4	4	28.4916	-1.06963	-1.7558	-2.18609
O95298	NADH dehydrogenase [ubiquinone] 1 subunit C2 OS=Homo sapiens GN=NDUFC2 PE=1 SV=1	14.178	8.98	37.09	4	2	2	26.0504	0.0246072	-0.359174	-0.718426
P49821	NADH dehydrogenase [ubiquinone] flavoprotein 1, mitochondrial OS=Homo sapiens GN=NDUFV1 PE=1 SV=4	50.785	8.21	779.142	43	11	11	35.5603	-0.41324	-0.840692	-1.64899
P19404	NADH dehydrogenase [ubiquinone] flavoprotein 2, mitochondrial OS=Homo sapiens GN=NDUFV2 PE=1 SV=2	27.374	8.06	227.587	14	5	5	32.9317	0.537801	-2.77656	-2.88653
P56181	NADH dehydrogenase [ubiquinone] flavoprotein 3, mitochondrial OS=Homo sapiens GN=NDUFV3 PE=1 SV=2	11.933	9.7	81.61	4	1	1	14.8148	2.12301	0.590242	0.472623
O75306	NADH dehydrogenase [ubiquinone] iron-sulfur protein 2, mitochondrial OS=Homo sapiens GN=NDUFS2 PE=1 SV=2	52.512	7.55	175.218	19	7	7	20.9503	-0.816828	-1.52051	-2.74233
O75489	NADH dehydrogenase [ubiquinone] iron-sulfur protein 3, mitochondrial OS=Homo sapiens GN=NDUFS3 PE=1 SV=1	30.223	7.5	597.561	37	6	6	30.303	-0.588744	-1.31523	-1.6985
O43181	NADH dehydrogenase [ubiquinone] iron-sulfur protein 4, mitochondrial OS=Homo sapiens GN=NDUFS4 PE=1 SV=1	20.095	10.3	124.557	11	2	2	14.2857	2.07874	1.05155	0.688839
O43920	NADH dehydrogenase [ubiquinone] iron-sulfur protein 5 OS=Homo sapiens GN=NDUFS5 PE=1 SV=3	12.509	9.14	214.808	13	2	2	23.5849	0.400669	-1.54168	-1.93445
O75380	NADH dehydrogenase [ubiquinone] iron-sulfur protein 6, mitochondrial OS=Homo sapiens GN=NDUFS6 PE=1 SV=1	13.703	8.28	397.32	17	3	3	29.8387	0.562123	-0.932054	-1.10875
O75251	NADH dehydrogenase [ubiquinone] iron-sulfur protein 7, mitochondrial OS=Homo sapiens GN=NDUFS7 PE=1 SV=3	23.548	9.99	46.4	5	3	3	28.169	0	-0.258647	-1.13043
O00217	NADH dehydrogenase [ubiquinone] iron-sulfur protein 8, mitochondrial OS=Homo sapiens GN=NDUFS8 PE=1 SV=1	23.69	6.34	260.99	15	3	3	18.0952	1.23039	0.149988	-0.0715814
Q9UHQ9	NADH-cytochrome b5 reductase 1 OS=Homo sapiens GN=CYB5R1 PE=1 SV=1	34.073	9.38	56.9799	7	3	3	12.7869	0.294696	-0.131535	-0.521001
P00387	NADH-cytochrome b5 reductase 3 OS=Homo sapiens GN=CYB5R3 PE=1 SV=3	34.213	7.59	1077.54	73	11	11	52.4917	-0.971156	0.0789658	-0.0692536
P28331	NADH-ubiquinone oxidoreductase 75 kDa subunit, mitochondrial OS=Homo sapiens GN=NDUFS1 PE=1 SV=3	79.417	6.23	1402.73	73	14	14	28.4732	-0.274953	-0.802937	-1.00055
P22570	NADPH:adrenodoxin oxidoreductase, mitochondrial OS=Homo sapiens GN=FDXR PE=1 SV=3	53.803	8.44	206.391	14	5	5	14.2566	0.549644	0.261101	1.3015
P16435	NADPH--cytochrome P450 reductase OS=Homo sapiens GN=POR PE=1 SV=2	76.641	5.58	258.545	24	9	9	17.5775	0.044623	-0.798685	-1.06171
Q14CX7	N-alpha-acetyltransferase 25, NatB auxiliary subunit OS=Homo sapiens GN=NAA25 PE=1 SV=1	112.221	6.64	30.17	2	1	1	1.54321	-0.847565	-0.0777313	-0.598606
E9PAV3	Nascent polypeptide-associated complex subunit alpha, muscle-specific form OS=Homo sapiens GN=NACA PE=1 SV=1	205.295	9.58	83.143	8	3	3	1.97305	0.630631	0.118853	-0.0473242
Q9Y2A7	Nck-associated protein 1 OS=Homo sapiens GN=NCKAP1 PE=1 SV=1	128.707	6.62	105.86	4	2	2	2.48227	-0.616599	-0.224021	-1.2532
P55160	Nck-associated protein 1-like OS=Homo sapiens GN=NCKAP1L PE=1 SV=3	128.071	6.86	51.5435	2	1	1	0.79858	-1.19991	1.04476	0.520933
Q15843	NEDD8 OS=Homo sapiens GN=NEDD8 PE=1 SV=1	9.066	8.43	77.3087	3	2	2	34.5679	0.201118	-0.335109	0.303746
Q9Y5A7	NEDD8 ultimate buster 1 OS=Homo sapiens GN=NUB1 PE=1 SV=2	70.494	5.96	77.5343	5	1	1	1.30081	-0.744539	0.461871	-0.62914
P61081	NEDD8-conjugating enzyme Ubc12 OS=Homo sapiens GN=UBE2M PE=1 SV=1	20.887	7.69	32.52	2	2	2	13.1148	-0.863183	0.382169	0.755031
Q969M7	NEDD8-conjugating enzyme UBE2F OS=Homo sapiens GN=UBE2F PE=1 SV=1	21.064	6.79	39.52	2	2	2	20	-0.186339	-0.815771	-1.34878
Q9H3P2	Negative elongation factor A OS=Homo sapiens GN=NELFA PE=1 SV=3	57.241	9.03	37.16	2	1	1	1.89394	0.963944	1.42644	0.889157
Q8NF91	Nesprin-1 OS=Homo sapiens GN=SYNE1 PE=1 SV=4	1010.46	5.53	40.62	3	3	3	0.375128	-1.00324	1.80456	3.13716
Q8WXH0	Nesprin-2 OS=Homo sapiens GN=SYNE2 PE=1 SV=3	795.944	5.36	152.676	15	8	8	1.22004	0.202994	0.0533172	0.556039
Q9UMX5	Neudesin OS=Homo sapiens GN=NENF PE=1 SV=1	18.845	5.69	94.3448	6	1	1	5.81395	1.19689	-0.224021	0.927836
Q96SB3	Neurabin-2 OS=Homo sapiens GN=PPP1R9B PE=1 SV=2	89.138	4.97	34.9	3	1	1	1.47239	0.691364	1.73183	3.41777
P32004	Neural cell adhesion molecule L1 OS=Homo sapiens GN=L1CAM PE=1 SV=2	139.915	6.24	252.293	14	3	3	4.3755	-2.16562	-4.3122	-4.52578
Q6ZNJ1	Neurobeachin-like protein 2 OS=Homo sapiens GN=NBEAL2 PE=1 SV=2	302.326	6.38	67.75	4	3	3	1.05301	0.935453	2.65252	2.48228
Q09666	Neuroblast differentiation-associated protein AHNAK OS=Homo sapiens GN=AHNAK PE=1 SV=2	628.699	6.15	11531.2	947	188	188	61.9525	-0.147574	-0.388432	0.881356
A2RRP1	Neuroblastoma-amplified sequence OS=Homo sapiens GN=NBAS PE=1 SV=2	268.401	5.96	29.35	4	4	4	2.36187	-0.39043	-0.161937	-0.56378
Q7Z3B1	Neuronal growth regulator 1 OS=Homo sapiens GN=NEGR1 PE=1 SV=3	38.694	6.21	113.903	18	3	3	14.6893	-2.41324	-4.20701	-4.20641
Q8IY17	Neuropathy target esterase OS=Homo sapiens GN=PNPLA6 PE=1 SV=2	149.9	7.81	157.22	8	2	2	1.97657	0.244573	1.37442	0.44561
Q9Y639	Neuroplastin OS=Homo sapiens GN=NPTN PE=1 SV=2	44.36	7.99	68.7232	14	3	3	10.0503	-0.983904	-1.95199	-2.13407
Q14697	Neutral alpha-glucosidase AB OS=Homo sapiens GN=GANAB PE=1 SV=3	106.807	6.14	2088.79	121	25	25	36.4407	-0.689555	-0.933219	-1.43008
Q15758	Neutral amino acid transporter B(0) OS=Homo sapiens GN=SLC1A5 PE=1 SV=2	56.562	5.48	134.238	7	1	1	2.40296	-0.739125	-0.765108	-0.999446
Q6PIU2	Neutral cholesterol ester hydrolase 1 OS=Homo sapiens GN=NCEH1 PE=1 SV=3	45.779	7.23	64.9269	11	4	4	12.5	-0.921259	-0.179108	-0.5646
Q15080	Neutrophil cytosol factor 4 OS=Homo sapiens GN=NCF4 PE=1 SV=2	39.007	6.83	61.3032	3	1	1	3.53982	-1.16078	0.269732	0.990268
P59665	Neutrophil defensin 1 OS=Homo sapiens GN=DEFA1 PE=1 SV=1	10.194	6.99	358.434	23	2	2	19.1489	0.336315	2.01049	2.5405
P12838	Neutrophil defensin 4 OS=Homo sapiens GN=DEFA4 PE=1 SV=2	10.497	8.02	53.65	2	1	1	17.5258	1.19312	2.21071	2.44469
P08246	Neutrophil elastase OS=Homo sapiens GN=ELANE PE=1 SV=1	28.5	9.35	664.983	59	8	8	42.3221	-0.0294327	1.86646	2.82099
P80188	Neutrophil gelatinase-associated lipocalin OS=Homo sapiens GN=LCN2 PE=1 SV=2	22.574	8.91	416.559	19	3	3	22.7273	1.33546	2.14241	3.18097
Q9UMS0	NFU1 iron-sulfur cluster scaffold homolog, mitochondrial OS=Homo sapiens GN=NFU1 PE=1 SV=2	28.444	5.07	96.5506	10	3	3	17.3228	0.73675	0.455209	1.13987
Q5JS37	NHL repeat-containing protein 3 OS=Homo sapiens GN=NHLRC3 PE=2 SV=1	38.258	6.43	49.54	2	1	1	4.03458	-0.0970714	0.956006	2.1318
P55769	NHP2-like protein 1 OS=Homo sapiens GN=SNU13 PE=1 SV=3	14.165	8.46	251.695	17	3	3	18.75	1.87231	1.05801	0.592885
Q96TA1	Niban-like protein 1 OS=Homo sapiens GN=FAM129B PE=1 SV=3	84.085	6.19	191.031	13	4	4	10.992	0.319984	0.583741	1.47122
Q969V3	Nicalin OS=Homo sapiens GN=NCLN PE=1 SV=2	62.935	6.89	61.2851	8	4	4	6.57194	-1.02943	-0.856075	-0.748838
Q92542	Nicastrin OS=Homo sapiens GN=NCSTN PE=1 SV=2	78.362	5.99	230.396	7	3	3	4.23131	-0.794197	-0.82439	-1.36582
P43490	Nicotinamide phosphoribosyltransferase OS=Homo sapiens GN=NAMPT PE=1 SV=1	55.487	7.15	1063.85	64	7	7	19.1446	0.572318	2.17006	2.09841
Q6XQN6	Nicotinate phosphoribosyltransferase OS=Homo sapiens GN=NAPRT PE=1 SV=2	57.542	5.68	329.892	18	4	4	12.2677	0.224395	-0.0848334	-0.0490434
P14543	Nidogen-1 OS=Homo sapiens GN=NID1 PE=1 SV=3	136.291	5.29	904.471	76	16	15	17.4018	-2.65007	-2.9782	-2.43307
Q14112	Nidogen-2 OS=Homo sapiens GN=NID2 PE=1 SV=3	151.158	5.29	639.941	48	12	11	12.7273	-1.56142	-2.67174	-2.22702
O15118	Niemann-Pick C1 protein OS=Homo sapiens GN=NPC1 PE=1 SV=2	142.074	5.36	85.17	6	2	2	1.64319	-0.119169	-1.08289	-1.93233
Q9Y314	Nitric oxide synthase-interacting protein OS=Homo sapiens GN=NOSIP PE=1 SV=1	33.151	8.82	108.2	4	1	1	3.65449	1.86077	1.28108	-0.144448
Q5JPE7	Nodal modulator 2 OS=Homo sapiens GN=NOMO2 PE=1 SV=1	139.351	5.76	264.715	23	8	8	8.44515	-1.0719	-0.557758	-1.65073
Q15233	Non-POU domain-containing octamer-binding protein OS=Homo sapiens GN=NONO PE=1 SV=4	54.197	8.95	185.559	16	3	3	7.85563	-0.788594	-0.876097	-0.775155
P10153	Non-secretory ribonuclease OS=Homo sapiens GN=RNASE2 PE=1 SV=2	18.342	8.73	488.758	31	2	2	19.8758	-1.06963	-1.94257	-1.23482
P22307	Non-specific lipid-transfer protein OS=Homo sapiens GN=SCP2 PE=1 SV=2	58.956	6.89	1613.72	76	12	12	24.8629	0.623645	-0.179799	0.120117
Q9C002	Normal mucosa of esophagus-specific gene 1 protein OS=Homo sapiens GN=NMES1 PE=2 SV=1	9.611	9.47	231.165	15	4	4	51.8072	-0.446674	-1.31675	-2.16605
P51688	N-sulphoglucosamine sulphohydrolase OS=Homo sapiens GN=SGSH PE=1 SV=1	56.659	6.95	105.463	7	1	1	2.39044	-0.430587	0.282332	-0.0156029
Q96KG9	N-terminal kinase-like protein OS=Homo sapiens GN=SCYL1 PE=1 SV=1	89.575	6.3	123.514	8	4	4	5.69307	0.250027	0.905099	1.47202
P23497	Nuclear autoantigen Sp-100 OS=Homo sapiens GN=SP100 PE=1 SV=3	100.354	8.22	34.67	2	1	1	1.13766	0.216058	0.637691	-0.161084
P49321	Nuclear autoantigenic sperm protein OS=Homo sapiens GN=NASP PE=1 SV=2	85.186	4.3	300.233	14	5	5	9.51777	1.32473	1.83892	2.43212
P08651	Nuclear factor 1 C-type OS=Homo sapiens GN=NFIC PE=1 SV=2	55.64	8.38	61.5716	6	2	2	5.11811	0.346535	-0.411786	-0.435317
Q14938	Nuclear factor 1 X-type OS=Homo sapiens GN=NFIX PE=1 SV=2	55.064	8.68	26.25	3	2	2	4.98008	0.0192934	0.146133	-0.125581
P19838	Nuclear factor NF-kappa-B p105 subunit OS=Homo sapiens GN=NFKB1 PE=1 SV=2	105.29	5.4	103.146	6	3	3	4.33884	0.147572	-1.09588	0.0629008
Q7Z417	Nuclear fragile X mental retardation-interacting protein 2 OS=Homo sapiens GN=NUFIP2 PE=1 SV=1	76.075	8.7	69.3006	5	1	1	1.58273	6.22486	5.40263	5.26368
Q9Y266	Nuclear migration protein nudC OS=Homo sapiens GN=NUDC PE=1 SV=1	38.219	5.38	258.168	14	2	2	9.06344	0.622944	2.38579	3.80652
Q14980	Nuclear mitotic apparatus protein 1 OS=Homo sapiens GN=NUMA1 PE=1 SV=2	238.115	5.78	1663.19	101	29	29	19.4799	0.648639	0.418238	0.783645
P57740	Nuclear pore complex protein Nup107 OS=Homo sapiens GN=NUP107 PE=1 SV=1	106.307	5.43	128.731	10	3	3	2.59459	0.291173	1.69498	1.45797
Q8WUM0	Nuclear pore complex protein Nup133 OS=Homo sapiens GN=NUP133 PE=1 SV=2	128.898	5.1	39.7067	3	3	3	4.23875	0.669821	0.255488	0.313144
P49790	Nuclear pore complex protein Nup153 OS=Homo sapiens GN=NUP153 PE=1 SV=2	153.843	8.73	39.5666	4	1	1	0.610169	1.66948	1.15328	1.36377
O75694	Nuclear pore complex protein Nup155 OS=Homo sapiens GN=NUP155 PE=1 SV=1	155.1	6.16	106.958	14	5	5	4.09777	-0.251642	0.500776	0.27426
Q12769	Nuclear pore complex protein Nup160 OS=Homo sapiens GN=NUP160 PE=1 SV=3	162.017	5.5	31.11	2	1	1	0.766017	-1.49909	-2.97339	-3.11714
Q92621	Nuclear pore complex protein Nup205 OS=Homo sapiens GN=NUP205 PE=1 SV=3	227.776	6.19	291.034	13	4	4	1.98807	-0.483917	-0.488481	-0.722078
P35658	Nuclear pore complex protein Nup214 OS=Homo sapiens GN=NUP214 PE=1 SV=2	213.488	7.47	44.72	3	3	3	1.91388	1.58496	0.593481	1.01049
Q9BW27	Nuclear pore complex protein Nup85 OS=Homo sapiens GN=NUP85 PE=1 SV=1	74.971	5.55	140.277	8	2	2	4.42073	-1.15116	0.0187956	-0.690429
Q8N1F7	Nuclear pore complex protein Nup93 OS=Homo sapiens GN=NUP93 PE=1 SV=2	93.43	5.72	195.09	19	2	2	2.9304	-0.109823	1.27705	1.18445
P37198	Nuclear pore glycoprotein p62 OS=Homo sapiens GN=NUP62 PE=1 SV=3	53.222	5.31	115.756	5	2	2	6.70498	1.1422	1.65775	2.03261
Q8TAT6	Nuclear protein localization protein 4 homolog OS=Homo sapiens GN=NPLOC4 PE=1 SV=3	68.077	6.38	64.74	2	1	1	2.46711	-0.329501	-0.447958	-1.08739
Q9HCD5	Nuclear receptor coactivator 5 OS=Homo sapiens GN=NCOA5 PE=1 SV=2	65.496	9.6	103.35	2	1	1	3.10881	1.51155	2.06867	2.33638
O75376	Nuclear receptor corepressor 1 OS=Homo sapiens GN=NCOR1 PE=1 SV=2	270.044	7.11	25.51	3	2	2	1.02459	0.259072	0.307207	1.06925
P20393	Nuclear receptor subfamily 1 group D member 1 OS=Homo sapiens GN=NR1D1 PE=1 SV=1	66.763	8.5	36.3233	3	1	1	1.30293		5.40263	5.26368
P61970	Nuclear transport factor 2 OS=Homo sapiens GN=NUTF2 PE=1 SV=1	14.469	5.38	34.8	3	1	1	6.29921	-0.271042	1.66585	1.74828
Q86WB0	Nuclear-interacting partner of ALK OS=Homo sapiens GN=ZC3HC1 PE=1 SV=1	55.226	5.62	71.18	2	1	1	1.99203	0.620841	-1.01349	-0.748838
Q9Y2C4	Nuclease EXOG, mitochondrial OS=Homo sapiens GN=EXOG PE=1 SV=2	41.059	8.27	65.59	2	1	1	3.26087	-0.6757	-1.09718	-1.64552
P67809	Nuclease-sensitive element-binding protein 1 OS=Homo sapiens GN=YBX1 PE=1 SV=3	35.903	9.88	217.525	12	2	2	11.1111	1.50167	1.05126	0.0436717
Q02818	Nucleobindin-1 OS=Homo sapiens GN=NUCB1 PE=1 SV=4	53.846	5.25	645.091	49	14	14	37.3102	0.542253	-0.0751574	0.26829
P80303	Nucleobindin-2 OS=Homo sapiens GN=NUCB2 PE=1 SV=2	50.164	5.12	215.015	30	11	11	39.2857	0.671176	-0.179108	-0.287291
Q14978	Nucleolar and coiled-body phosphoprotein 1 OS=Homo sapiens GN=NOLC1 PE=1 SV=2	73.56	9.47	81.7	7	2	2	2.28898	2.4149	3.13666	2.84649
Q9Y3T9	Nucleolar complex protein 2 homolog OS=Homo sapiens GN=NOC2L PE=1 SV=4	84.866	5.62	57.98	2	1	1	1.33511	0.744499	0.351406	0.124191
Q9BZE4	Nucleolar GTP-binding protein 1 OS=Homo sapiens GN=GTPBP4 PE=1 SV=3	73.918	9.5	77.9567	10	4	4	7.57098	1.66336	0.59631	0.235241
P78316	Nucleolar protein 14 OS=Homo sapiens GN=NOP14 PE=1 SV=3	97.607	7.58	62.4123	3	2	2	3.03384	2.67152	3.13659	3.47452
O60936	Nucleolar protein 3 OS=Homo sapiens GN=NOL3 PE=1 SV=2	22.616	4.18	84.135	3	1	1	3.84615	1.50396	1.61735	2.41185
O00567	Nucleolar protein 56 OS=Homo sapiens GN=NOP56 PE=1 SV=4	66.009	9.19	362.928	24	6	6	12.4579	0.975515	-0.944919	-1.51149
Q9Y2X3	Nucleolar protein 58 OS=Homo sapiens GN=NOP58 PE=1 SV=1	59.541	8.92	500.362	41	11	11	29.6786	0.544475	0.338915	0.0943905
Q9NR30	Nucleolar RNA helicase 2 OS=Homo sapiens GN=DDX21 PE=1 SV=5	87.29	9.28	279.303	19	5	5	8.55683	1.1765	-0.831975	-0.545869
P17480	Nucleolar transcription factor 1 OS=Homo sapiens GN=UBTF PE=1 SV=1	89.35	5.81	131.392	10	4	4	7.19895	1.81979	0.763092	0.783967
P19338	Nucleolin OS=Homo sapiens GN=NCL PE=1 SV=3	76.568	4.7	1920.83	126	17	17	24.6479	2.03465	2.13881	1.42965
P31483	Nucleolysin TIA-1 isoform p40 OS=Homo sapiens GN=TIA1 PE=1 SV=3	42.936	7.74	240.14	22	5	3	14.5078	0.793259	1.78185	2.54307
Q01085	Nucleolysin TIAR OS=Homo sapiens GN=TIAL1 PE=1 SV=1	41.564	7.74	609.401	32	6	4	19.7333	1.46579	2.05199	2.7759
P06748	Nucleophosmin OS=Homo sapiens GN=NPM1 PE=1 SV=2	32.555	4.78	876.944	45	6	6	31.6327	0.679285	0.418238	0.997226
Q8NFH5	Nucleoporin NUP53 OS=Homo sapiens GN=NUP35 PE=1 SV=1	34.751	9.09	77.1	4	2	2	9.5092	0.319984	0.644344	1.02036
Q7Z3B4	Nucleoporin p54 OS=Homo sapiens GN=NUP54 PE=1 SV=2	55.401	7.02	82.1529	8	5	5	11.4398	0.296455	0.961031	1.07742
P12270	Nucleoprotein TPR OS=Homo sapiens GN=TPR PE=1 SV=3	267.131	5.02	296.853	33	14	14	8.33686	0.307832	0.506372	0.749767
P15531	Nucleoside diphosphate kinase A OS=Homo sapiens GN=NME1 PE=1 SV=1	17.138	6.19	1028.57	67	8	3	59.2105	0.700025	0.0899019	0.437039
P22392	Nucleoside diphosphate kinase B OS=Homo sapiens GN=NME2 PE=1 SV=1	17.287	8.41	1215.46	85	8	3	59.8684	0.886096	0.0403199	0.548858
A8MXV4	Nucleoside diphosphate-linked moiety X motif 19 OS=Homo sapiens GN=NUDT19 PE=1 SV=1	42.207	7.64	86.0078	14	5	5	20.2667	-0.153563	0.953803	2.24065
P55209	Nucleosome assembly protein 1-like 1 OS=Homo sapiens GN=NAP1L1 PE=1 SV=1	45.346	4.46	51.8871	13	3	3	10.4859	0.815502	0.0944819	-1.66297
Q99733	Nucleosome assembly protein 1-like 4 OS=Homo sapiens GN=NAP1L4 PE=1 SV=1	42.797	4.69	308.03	24	3	3	10.1333	0.830749	-0.30238	-1.08857
Q9BQ69	O-acetyl-ADP-ribose deacetylase MACROD1 OS=Homo sapiens GN=MACROD1 PE=1 SV=2	35.483	9.51	50.8167	4	1	1	4.30769	0.246393	3.78349	3.44235
Q9NTK5	Obg-like ATPase 1 OS=Homo sapiens GN=OLA1 PE=1 SV=2	44.715	7.81	172.264	15	4	4	12.3737	0.277885	0.436842	0.33132
Q9NX40	OCIA domain-containing protein 1 OS=Homo sapiens GN=OCIAD1 PE=1 SV=1	27.609	7.49	617.275	34	5	5	23.2653	-0.356878	-1.48421	-1.32359
Q56VL3	OCIA domain-containing protein 2 OS=Homo sapiens GN=OCIAD2 PE=1 SV=1	16.943	9.03	370.146	25	3	3	19.4805	0.772563	-0.415037	0.233356
Q6UX06	Olfactomedin-4 OS=Homo sapiens GN=OLFM4 PE=1 SV=1	57.244	5.69	311.78	19	3	3	6.66667	2.70235	0.1267	1.63828
Q9NRP0	Oligosaccharyltransferase complex subunit OSTC OS=Homo sapiens GN=OSTC PE=1 SV=1	16.818	9.13	187.371	15	1	1	8.05369	-0.994615	-1.27924	-2.64552
Q9NQR4	Omega-amidase NIT2 OS=Homo sapiens GN=NIT2 PE=1 SV=1	30.589	7.21	75.46	2	1	1	7.6087	0.254557	-1.05854	-2.03535
Q9H6K4	Optic atrophy 3 protein OS=Homo sapiens GN=OPA3 PE=1 SV=1	19.984	8.91	49.6955	5	1	1	3.91061	-1.14161	-0.0327128	-0.0709991
P04181	Ornithine aminotransferase, mitochondrial OS=Homo sapiens GN=OAT PE=1 SV=1	48.504	7.03	221.349	11	3	3	7.51708	-0.00540538	-0.0816008	-0.527377
P00480	Ornithine carbamoyltransferase, mitochondrial OS=Homo sapiens GN=OTC PE=1 SV=3	39.91	8.63	36.4	2	1	1	3.9548	-0.126218	-1.84946	-3.33473
Q92882	Osteoclast-stimulating factor 1 OS=Homo sapiens GN=OSTF1 PE=1 SV=2	23.772	5.68	202.783	28	4	4	21.4953	0.410444	0.228656	0.327349
Q01804	OTU domain-containing protein 4 OS=Homo sapiens GN=OTUD4 PE=1 SV=4	123.968	6.71	87.5365	6	1	1	0.718133	0.467746	0.786278	0.720802
Q9BUP3	Oxidoreductase HTATIP2 OS=Homo sapiens GN=HTATIP2 PE=1 SV=2	27.032	8.38	59.9799	8	3	3	12.3967	0.0540081	-0.107667	0.894832
P36551	Oxygen-dependent coproporphyrinogen-III oxidase, mitochondrial OS=Homo sapiens GN=CPOX PE=1 SV=3	50.12	8.25	56.7638	13	2	2	4.40529	-0.214859	0.156573	-0.261151
P22059	Oxysterol-binding protein 1 OS=Homo sapiens GN=OSBP PE=1 SV=1	89.365	7.3	57.5012	4	3	3	3.9653	0.0107504	-0.16262	-0.534585
Q9BXW6	Oxysterol-binding protein-related protein 1 OS=Homo sapiens GN=OSBPL1A PE=1 SV=2	108.401	6.38	100.565	2	1	1	1.15789	0.238183	0.664506	0.915254
Q9BZF1	Oxysterol-binding protein-related protein 8 OS=Homo sapiens GN=OSBPL8 PE=1 SV=3	101.132	6.96	77.3456	5	3	3	4.16198	-0.406073	0.464969	0.319376
Q96ST3	Paired amphipathic helix protein Sin3a OS=Homo sapiens GN=SIN3A PE=1 SV=2	145.085	7.25	92.06	6	3	3	3.37785	1.69036	1.36592	1.48634
Q8WX93	Palladin OS=Homo sapiens GN=PALLD PE=1 SV=3	150.47	7.09	285.418	19	7	7	7.59219	-1.41037	-0.0572672	0.0225469
P50897	Palmitoyl-protein thioesterase 1 OS=Homo sapiens GN=PPT1 PE=1 SV=1	34.171	6.52	379.101	17	1	1	5.88235	0.379258	0.888712	0.176622
Q9NVE7	Pantothenate kinase 4 OS=Homo sapiens GN=PANK4 PE=1 SV=1	85.937	6.28	60.7867	6	1	1	1.68176	-0.701789	0.864783	0.994447
Q8WXF1	Paraspeckle component 1 OS=Homo sapiens GN=PSPC1 PE=1 SV=1	58.706	6.67	177.922	13	3	3	8.2218	1.68567	2.4997	2.61232
P20962	Parathymosin OS=Homo sapiens GN=PTMS PE=1 SV=2	11.523	4.16	86.0914	2	1	1	10.7843	1.03254	1.79387	2.74787
Q8NB37	Parkinson disease 7 domain-containing protein 1 OS=Homo sapiens GN=PDDC1 PE=1 SV=1	23.283	6.61	303.383	6	1	1	10.9091	0.256365	0.1267	-0.0122452
Q9BRP8	Partner of Y14 and mago OS=Homo sapiens GN=PYM1 PE=1 SV=1	22.642	9.45	31.63	3	1	1	7.84314	1.26896	0.105301	0.537447
P41247	Patatin-like phospholipase domain-containing protein 4 OS=Homo sapiens GN=PNPLA4 PE=2 SV=3	27.963	9.11	39.5209	2	1	1	3.95257	0.782634	2.16476	2.3994
P49023	Paxillin OS=Homo sapiens GN=PXN PE=1 SV=3	64.464	6.19	46.04	7	3	3	8.96785	-0.379159	-2.27924	-2.50991
Q9Y365	PCTP-like protein OS=Homo sapiens GN=STARD10 PE=1 SV=2	33.028	7.12	41.2914	4	2	2	8.24742	0.743211	1.03884	1.33594
O00151	PDZ and LIM domain protein 1 OS=Homo sapiens GN=PDLIM1 PE=1 SV=4	36.049	7.02	435.035	34	8	8	25.5319	0.501675	-0.338192	-0.205769
Q53GG5	PDZ and LIM domain protein 3 OS=Homo sapiens GN=PDLIM3 PE=1 SV=1	39.207	6.89	35.44	8	1	1	4.12088	0.00860671	-1.93789	-4.47559
P50479	PDZ and LIM domain protein 4 OS=Homo sapiens GN=PDLIM4 PE=1 SV=2	35.376	7.91	39.61	2	1	1	7.57576	-0.136856	0.768475	1.38196
Q96HC4	PDZ and LIM domain protein 5 OS=Homo sapiens GN=PDLIM5 PE=1 SV=5	63.904	8.21	140.075	9	5	5	10.906	-0.488451	-0.616427	-1.22572
Q9NR12	PDZ and LIM domain protein 7 OS=Homo sapiens GN=PDLIM7 PE=1 SV=1	49.813	8.41	322.382	31	7	7	24.5077	-2.34039	-2.14362	-1.98182
O14908	PDZ domain-containing protein GIPC1 OS=Homo sapiens GN=GIPC1 PE=1 SV=2	36.027	6.28	118.858	9	2	2	14.4144	-1.03164	-0.418296	0.902857
Q9UBV8	Peflin OS=Homo sapiens GN=PEF1 PE=1 SV=1	30.361	6.54	172.117	10	2	2	16.5493	-0.753607	-3.07259	-2.8224
Q96EY7	Pentatricopeptide repeat domain-containing protein 3, mitochondrial OS=Homo sapiens GN=PTCD3 PE=1 SV=3	78.5	6.42	420.064	10	2	2	4.209	0.813047	-2.71516	-4.79137
Q8IYS1	Peptidase M20 domain-containing protein 2 OS=Homo sapiens GN=PM20D2 PE=1 SV=2	47.746	5.85	29.49	2	2	2	6.42202	0.385054	0.941462	0.272426
Q9HBH1	Peptide deformylase, mitochondrial OS=Homo sapiens GN=PDF PE=1 SV=1	26.996	9.16	26.2267	4	1	1	9.0535	0.139758	-2.63716	-4.39176
O75594	Peptidoglycan recognition protein 1 OS=Homo sapiens GN=PGLYRP1 PE=1 SV=1	21.717	8.59	65.53	2	2	2	15.8163	0.228085	1.37959	2.02636
P62937	Peptidyl-prolyl cis-trans isomerase A OS=Homo sapiens GN=PPIA PE=1 SV=2	18.001	7.81	3296.67	233	12	12	70.9091	0.675237	-0.0604456	-0.0066663
P23284	Peptidyl-prolyl cis-trans isomerase B OS=Homo sapiens GN=PPIB PE=1 SV=2	23.728	9.41	1163.29	117	13	13	55.0926	0.0622995	0.159854	-0.472515
Q08752	Peptidyl-prolyl cis-trans isomerase D OS=Homo sapiens GN=PPID PE=1 SV=3	40.738	7.21	75.4121	8	3	3	10.5405	-1.43642	0.302761	0.800291
P30405	Peptidyl-prolyl cis-trans isomerase F, mitochondrial OS=Homo sapiens GN=PPIF PE=1 SV=1	22.026	9.38	249.563	14	4	4	41.5459	0.790142	1.06911	1.44642
Q96AY3	Peptidyl-prolyl cis-trans isomerase FKBP10 OS=Homo sapiens GN=FKBP10 PE=1 SV=1	64.204	5.62	249.583	18	4	4	9.45017	1.41652	1.69329	1.76028
Q9NYL4	Peptidyl-prolyl cis-trans isomerase FKBP11 OS=Homo sapiens GN=FKBP11 PE=1 SV=1	22.166	9.39	72.3012	5	2	2	10.4478	0.375104	-1.056	-3.21153
Q9NWM8	Peptidyl-prolyl cis-trans isomerase FKBP14 OS=Homo sapiens GN=FKBP14 PE=1 SV=1	24.156	6.07	45.57	7	1	1	5.21327	0.516083	2.3319	2.46712
P62942	Peptidyl-prolyl cis-trans isomerase FKBP1A OS=Homo sapiens GN=FKBP1A PE=1 SV=2	11.943	8.16	283.886	10	3	3	39.8148	-0.238852	0.753712	1.32026
P26885	Peptidyl-prolyl cis-trans isomerase FKBP2 OS=Homo sapiens GN=FKBP2 PE=1 SV=2	15.639	9.13	182.923	12	4	4	28.169	0.230846	0.811534	1.1086
Q00688	Peptidyl-prolyl cis-trans isomerase FKBP3 OS=Homo sapiens GN=FKBP3 PE=1 SV=1	25.161	9.28	64.1916	7	4	4	29.0179	1.51533	1.39777	1.40139
Q02790	Peptidyl-prolyl cis-trans isomerase FKBP4 OS=Homo sapiens GN=FKBP4 PE=1 SV=3	51.772	5.43	90.826	12	6	6	16.122	-0.114488	0.875467	1.79981
Q9Y680	Peptidyl-prolyl cis-trans isomerase FKBP7 OS=Homo sapiens GN=FKBP7 PE=1 SV=1	29.99	6.54	88.3007	4	2	2	10.0386	-0.0628557	-0.670767	-1.23222
Q14318	Peptidyl-prolyl cis-trans isomerase FKBP8 OS=Homo sapiens GN=FKBP8 PE=1 SV=2	44.534	4.84	41.2756	3	1	1	1.94175	2.0874	3.73238	3.98933
O95302	Peptidyl-prolyl cis-trans isomerase FKBP9 OS=Homo sapiens GN=FKBP9 PE=1 SV=2	63.044	5.08	63.6939	3	2	2	3.85965	0.298211	0.784862	0.958677
O43447	Peptidyl-prolyl cis-trans isomerase H OS=Homo sapiens GN=PPIH PE=1 SV=1	19.196	8.07	28.72	2	1	1	7.9096	0.635502	1.68591	2.00152
Q9Y3E5	Peptidyl-tRNA hydrolase 2, mitochondrial OS=Homo sapiens GN=PTRH2 PE=1 SV=1	19.181	8.73	126.77	10	3	3	29.0503	0.259072	-1.57584	-2.86214
Q15154	Pericentriolar material 1 protein OS=Homo sapiens GN=PCM1 PE=1 SV=4	228.392	5.02	62.1	8	2	2	0.889328	0.575942	0.787693	1.97977
O60664	Perilipin-3 OS=Homo sapiens GN=PLIN3 PE=1 SV=3	47.046	5.44	191.576	14	5	5	17.9724	1.20674	1.40309	2.43325
Q15269	Periodic tryptophan protein 2 homolog OS=Homo sapiens GN=PWP2 PE=2 SV=2	102.387	6.15	130.28	6	2	2	2.50272	0.476303	0.608769	-0.309786
Q15063	Periostin OS=Homo sapiens GN=POSTN PE=1 SV=2	93.255	7.53	4543.83	239	30	30	46.0526	-1.10401	-0.604315	0.741172
O14936	Peripheral plasma membrane protein CASK OS=Homo sapiens GN=CASK PE=1 SV=3	105.056	6.43	28.33	2	1	1	1.40389	-1.58388	-1.971	-2.54506
P41219	Peripherin OS=Homo sapiens GN=PRPH PE=1 SV=2	53.618	5.47	856.023	54	6	4	17.0213	-2.96693	-2.30012	-0.960097
O60437	Periplakin OS=Homo sapiens GN=PPL PE=1 SV=4	204.623	5.6	178.989	11	4	4	2.96128	0.565043	0.896601	2.70754
Q06830	Peroxiredoxin-1 OS=Homo sapiens GN=PRDX1 PE=1 SV=1	22.096	8.13	1072.42	92	11	9	65.3266	0.380088	0.939236	0.954679
P32119	Peroxiredoxin-2 OS=Homo sapiens GN=PRDX2 PE=1 SV=5	21.878	5.97	512.861	40	8	7	59.0909	-0.0206491	0.848607	1.18005
Q13162	Peroxiredoxin-4 OS=Homo sapiens GN=PRDX4 PE=1 SV=1	30.521	6.29	880.53	48	9	8	43.1734	-0.299975	-0.609893	-0.797138
P30044	Peroxiredoxin-5, mitochondrial OS=Homo sapiens GN=PRDX5 PE=1 SV=4	22.073	8.7	1170.71	74	7	7	36.9159	1.08638	0.347575	0.476213
P30041	Peroxiredoxin-6 OS=Homo sapiens GN=PRDX6 PE=1 SV=3	25.019	6.38	381.565	31	7	7	38.8393	0.108071	1.18584	1.2486
Q9NUI1	Peroxisomal 2,4-dienoyl-CoA reductase OS=Homo sapiens GN=DECR2 PE=1 SV=1	30.758	9.22	88.9687	9	4	4	15.7534	-0.391845	-0.904375	-1.62486
Q15067	Peroxisomal acyl-coenzyme A oxidase 1 OS=Homo sapiens GN=ACOX1 PE=1 SV=3	74.376	8.16	91.2833	8	4	4	7.27273	-1.86515	-1.95199	-1.71478
O15254	Peroxisomal acyl-coenzyme A oxidase 3 OS=Homo sapiens GN=ACOX3 PE=1 SV=2	77.58	7.25	25.53	2	1	1	1.57143	-0.876989	-0.628642	-1.00277
Q08426	Peroxisomal bifunctional enzyme OS=Homo sapiens GN=EHHADH PE=1 SV=3	79.445	9.14	241.66	23	10	10	21.1618	-1.03164	-0.944919	-0.703908
P40855	Peroxisomal biogenesis factor 19 OS=Homo sapiens GN=PEX19 PE=1 SV=1	32.786	4.34	35.55	2	2	2	10.0334	1.73383	2.40136	2.99743
O75381	Peroxisomal membrane protein PEX14 OS=Homo sapiens GN=PEX14 PE=1 SV=1	41.212	4.94	85.43	9	1	1	3.18302	-0.508267	-0.609893	-0.49187
P51659	Peroxisomal multifunctional enzyme type 2 OS=Homo sapiens GN=HSD17B4 PE=1 SV=3	79.636	8.84	1406.51	62	16	16	34.2391	-1.03384	-1.01472	-1.52738
Q13608	Peroxisome assembly factor 2 OS=Homo sapiens GN=PEX6 PE=1 SV=2	103.996	6.34	30.46	2	1	1	1.93878	-0.755427	-0.477394	-0.106958
Q6Y7W6	PERQ amino acid-rich with GYF domain-containing protein 2 OS=Homo sapiens GN=GIGYF2 PE=1 SV=1	149.978	5.54	66.02	5	2	2	2.54042	-0.0151864	0.474663	0.586255
O95571	Persulfide dioxygenase ETHE1, mitochondrial OS=Homo sapiens GN=ETHE1 PE=1 SV=2	27.855	6.83	450.083	27	7	7	48.8189	0.205803	-1.30163	-1.56132
Q8WW12	PEST proteolytic signal-containing nuclear protein OS=Homo sapiens GN=PCNP PE=1 SV=2	18.913	7.49	62.82	5	2	2	15.1685	1.19595	0.892333	1.77768
P30039	Phenazine biosynthesis-like domain-containing protein OS=Homo sapiens GN=PBLD PE=1 SV=2	31.765	6.52	175.279	7	2	2	8.33333	-0.343125	-1.04336	-0.336831
Q9Y285	Phenylalanine--tRNA ligase alpha subunit OS=Homo sapiens GN=FARSA PE=1 SV=3	57.528	7.8	64.99	6	3	3	9.84252	0.512305	0.563237	0.39171
Q9NSD9	Phenylalanine--tRNA ligase beta subunit OS=Homo sapiens GN=FARSB PE=1 SV=3	66.074	6.84	349.48	30	7	7	12.9032	0.529601	-0.513527	-0.363679
Q9H2J4	Phosducin-like protein 3 OS=Homo sapiens GN=PDCL3 PE=1 SV=1	27.597	4.84	47.4433	4	1	1	6.69456	0.0171624	-0.136893	0.22057
Q00325	Phosphate carrier protein, mitochondrial OS=Homo sapiens GN=SLC25A3 PE=1 SV=2	40.069	9.38	379.471	37	6	6	18.232	-1.0606	-0.974593	-2.12437
P30086	Phosphatidylethanolamine-binding protein 1 OS=Homo sapiens GN=PEBP1 PE=1 SV=3	21.044	7.53	741.566	57	10	10	74.8663	0.512305	-0.271849	-0.633433
Q9NTJ5	Phosphatidylinositide phosphatase SAC1 OS=Homo sapiens GN=SACM1L PE=1 SV=2	66.924	7.12	549.198	25	6	6	11.925	-1.33766	-1.21833	-2.04675
Q8TCU6	Phosphatidylinositol 3,4,5-trisphosphate-dependent Rac exchanger 1 protein OS=Homo sapiens GN=PREX1 PE=1 SV=3	186.085	6.44	32.7648	2	1	1	0.421941	-0.834037	0.865788	0.563183
Q9BTU6	Phosphatidylinositol 4-kinase type 2-alpha OS=Homo sapiens GN=PI4K2A PE=1 SV=1	53.989	8.29	190.638	16	5	5	14.405	-0.583884	0.487344	-0.478681
Q00169	Phosphatidylinositol transfer protein alpha isoform OS=Homo sapiens GN=PITPNA PE=1 SV=2	31.786	6.55	35.83	2	1	1	4.81481	0.718504	1.06911	1.11552
P48739	Phosphatidylinositol transfer protein beta isoform OS=Homo sapiens GN=PITPNB PE=1 SV=2	31.52	6.87	30.23	2	1	1	4.79705	-0.801701	0.327775	-0.702103
Q13492	Phosphatidylinositol-binding clathrin assembly protein OS=Homo sapiens GN=PICALM PE=1 SV=2	70.71	7.9	35.41	3	1	1	2.30061	-0.0628557	-0.606172	-1.75163
Q16822	Phosphoenolpyruvate carboxykinase [GTP], mitochondrial OS=Homo sapiens GN=PCK2 PE=1 SV=3	70.685	7.62	855.381	77	17	17	34.6875	-0.324088	-1.45882	-2.83026
P36871	Phosphoglucomutase-1 OS=Homo sapiens GN=PGM1 PE=1 SV=3	61.411	6.76	174.378	17	4	4	8.00712	-0.02284	0.121661	0.661418
Q96G03	Phosphoglucomutase-2 OS=Homo sapiens GN=PGM2 PE=1 SV=4	68.24	6.73	98.4633	4	3	3	3.92157	-0.960617	0.0151768	0.110395
P00558	Phosphoglycerate kinase 1 OS=Homo sapiens GN=PGK1 PE=1 SV=3	44.586	8.1	1335.48	98	19	19	54.9161	-0.295996	0.595502	1.72517
P18669	Phosphoglycerate mutase 1 OS=Homo sapiens GN=PGAM1 PE=1 SV=2	28.786	7.18	422.683	44	7	7	42.5197	0.940522	1.19467	1.21103
P14555	Phospholipase A2, membrane associated OS=Homo sapiens GN=PLA2G2A PE=1 SV=2	16.072	9.23	458.142	9	1	1	12.5	-0.954331	1.24574	1.64627
Q9Y263	Phospholipase A-2-activating protein OS=Homo sapiens GN=PLAA PE=1 SV=2	87.101	6.37	52.5614	3	1	1	1.50943	1.2207	1.7083	2.16419
P36969	Phospholipid hydroperoxide glutathione peroxidase, mitochondrial OS=Homo sapiens GN=GPX4 PE=1 SV=3	22.161	8.37	27.86	2	1	1	5.58376	-0.468904	-0.0153382	-0.433819
O43520	Phospholipid-transporting ATPase IC OS=Homo sapiens GN=ATP8B1 PE=1 SV=3	143.604	7.15	93.2833	8	5	5	5.03597	-0.483917	-1.38684	-1.66648
Q14558	Phosphoribosyl pyrophosphate synthase-associated protein 1 OS=Homo sapiens GN=PRPSAP1 PE=1 SV=2	39.369	7.2	45.3367	3	1	1	4.49438	0.233602	-0.270376	-0.172907
O15067	Phosphoribosylformylglycinamidine synthase OS=Homo sapiens GN=PFAS PE=1 SV=4	144.643	5.76	75.233	5	1	1	0.747384	0.224395	1.40355	1.64609
Q9H814	Phosphorylated adapter RNA export protein OS=Homo sapiens GN=PHAX PE=1 SV=1	44.375	5.4	89.8001	13	2	2	3.04569	1.4302	2.20529	2.18017
Q9H307	Pinin OS=Homo sapiens GN=PNN PE=1 SV=4	81.565	7.14	40.31	5	3	3	4.88145	0.341434	-0.335879	0.272885
P53801	Pituitary tumor-transforming gene 1 protein-interacting protein OS=Homo sapiens GN=PTTG1IP PE=1 SV=1	20.31	8.79	24.85	2	1	1	6.66667	-1.17777	-1.8605	-1.28662
Q99959	Plakophilin-2 OS=Homo sapiens GN=PKP2 PE=1 SV=2	97.355	9.33	653.941	36	9	9	14.0749	0.892504	-0.801873	-0.126791
Q9Y446	Plakophilin-3 OS=Homo sapiens GN=PKP3 PE=1 SV=1	87.029	9.32	359.177	21	5	5	9.41029	1.56212	0.084732	0.595822
P20020	Plasma membrane calcium-transporting ATPase 1 OS=Homo sapiens GN=ATP2B1 PE=1 SV=3	138.668	6.04	123.038	11	5	2	4.29253	-1.37636	-2.28815	-3.74605
P23634	Plasma membrane calcium-transporting ATPase 4 OS=Homo sapiens GN=ATP2B4 PE=1 SV=2	137.833	6.6	160.466	19	8	5	7.97744	-3.31869	-4.4126	-5.04218
P05155	Plasma protease C1 inhibitor OS=Homo sapiens GN=SERPING1 PE=1 SV=2	55.119	6.55	142.147	7	2	2	5.2	-0.307968	1.2715	2.19925
Q8NC51	Plasminogen activator inhibitor 1 RNA-binding protein OS=Homo sapiens GN=SERBP1 PE=1 SV=2	44.938	8.65	152.586	18	5	5	13.7255	0.537057	0.287841	1.1489
P00747	Plasminogen OS=Homo sapiens GN=PLG PE=1 SV=2	90.51	7.24	342.96	31	10	10	20.3704	-0.626561	-0.18326	1.26944
Q14651	Plastin-1 OS=Homo sapiens GN=PLS1 PE=1 SV=2	70.209	5.41	523.03	56	9	6	18.283	-0.0947649	0.97879	1.62415
P13796	Plastin-2 OS=Homo sapiens GN=LCP1 PE=1 SV=6	70.244	5.43	1803.27	124	18	15	40.0319	0.270747	2.68344	2.06727
P13797	Plastin-3 OS=Homo sapiens GN=PLS3 PE=1 SV=4	70.766	5.6	389.743	48	9	6	17.4603	-0.703545	0.56365	0.799017
P16671	Platelet glycoprotein 4 OS=Homo sapiens GN=CD36 PE=1 SV=2	53.019	7.96	34.11	2	2	2	6.5678	-1.63324	-1.11955	0.0613082
P68402	Platelet-activating factor acetylhydrolase IB subunit beta OS=Homo sapiens GN=PAFAH1B2 PE=1 SV=1	25.553	5.92	380.503	15	3	3	17.4672	0.44097	1.64532	2.38015
Q8TD55	Pleckstrin homology domain-containing family O member 2 OS=Homo sapiens GN=PLEKHO2 PE=1 SV=1	53.317	5.43	33.9233	5	1	1	2.04082	0.134853	1.81084	1.93002
Q15149	Plectin OS=Homo sapiens GN=PLEC PE=1 SV=3	531.466	5.96	7124.72	505	112	109	29.8676	-0.851454	-0.468078	0.15289
O15031	Plexin-B2 OS=Homo sapiens GN=PLXNB2 PE=1 SV=3	204.997	6.24	138.457	12	6	6	4.18934	-0.465921	-1.15581	-1.36012
Q96QH2	PML-RARA-regulated adapter molecule 1 OS=Homo sapiens GN=PRAM1 PE=1 SV=2	79.196	9.63	65.56	3	2	2	13.3705	0.490198	2.51697	2.74233
O00592	Podocalyxin OS=Homo sapiens GN=PODXL PE=1 SV=2	58.599	5.49	232.587	13	2	2	3.58423	-0.35826	-2.02711	-3.88653
P09874	Poly [ADP-ribose] polymerase 1 OS=Homo sapiens GN=PARP1 PE=1 SV=4	113.012	8.88	508.721	67	18	18	21.5976	0.387531	1.04121	1.33945
Q460N5	Poly [ADP-ribose] polymerase 14 OS=Homo sapiens GN=PARP14 PE=1 SV=3	202.672	7.18	88.4358	8	4	4	2.83176	-0.598514	0.457877	-0.60365
Q9UKK3	Poly [ADP-ribose] polymerase 4 OS=Homo sapiens GN=PARP4 PE=1 SV=3	192.472	5.66	205.423	27	7	7	5.45244	0.652077	0.626271	1.14339
Q9NVV4	Poly(A) RNA polymerase, mitochondrial OS=Homo sapiens GN=MTPAP PE=1 SV=1	66.13	9.04	38.7411	2	1	1	2.57732	-0.26844	-0.890733	-0.365106
Q15365	Poly(rC)-binding protein 1 OS=Homo sapiens GN=PCBP1 PE=1 SV=2	37.474	7.09	678.505	79	8	5	30.3371	0.557731	0.336501	0.497961
Q15366	Poly(rC)-binding protein 2 OS=Homo sapiens GN=PCBP2 PE=1 SV=1	38.556	6.79	670.577	44	8	5	29.3151	0.715221	0.536979	0.432118
Q9UHX1	Poly(U)-binding-splicing factor PUF60 OS=Homo sapiens GN=PUF60 PE=1 SV=1	59.838	5.29	251.688	20	4	4	10.0179	0.403935	1.65698	1.95768
P11940	Polyadenylate-binding protein 1 OS=Homo sapiens GN=PABPC1 PE=1 SV=2	70.626	9.5	1649.36	87	14	11	21.5409	0.601058	0.870469	1.35946
Q86U42	Polyadenylate-binding protein 2 OS=Homo sapiens GN=PABPN1 PE=1 SV=3	32.729	5.06	35.04	4	1	1	3.26797	1.03886	1.46165	2.65175
Q13310	Polyadenylate-binding protein 4 OS=Homo sapiens GN=PABPC4 PE=1 SV=1	70.738	9.26	629.446	36	9	6	15.2174	0.83499	1.59651	1.88211
Q6NZI2	Polymerase I and transcript release factor OS=Homo sapiens GN=PTRF PE=1 SV=1	43.45	5.6	349.826	17	4	4	14.1026	-0.423334	-1.05981	-0.723908
P01833	Polymeric immunoglobulin receptor OS=Homo sapiens GN=PIGR PE=1 SV=4	83.232	5.74	2954.86	160	23	23	38.089	0.334605	0.275289	-2.19875
Q10472	Polypeptide N-acetylgalactosaminyltransferase 1 OS=Homo sapiens GN=GALNT1 PE=1 SV=1	64.177	7.72	72.8986	9	2	2	5.9034	-0.847565	-1.04211	-1.59945
Q86SR1	Polypeptide N-acetylgalactosaminyltransferase 10 OS=Homo sapiens GN=GALNT10 PE=1 SV=2	68.948	8.59	52.36	2	1	1	2.32172	0.138778	-0.116902	0
Q10471	Polypeptide N-acetylgalactosaminyltransferase 2 OS=Homo sapiens GN=GALNT2 PE=1 SV=1	64.691	8.35	159.834	9	4	4	8.75657	-0.828278	-0.620175	-1.02855
Q14435	Polypeptide N-acetylgalactosaminyltransferase 3 OS=Homo sapiens GN=GALNT3 PE=1 SV=2	72.564	7.99	86.6896	14	2	2	3.79147	-0.0195549	-1.00857	-0.415962
Q8N4A0	Polypeptide N-acetylgalactosaminyltransferase 4 OS=Homo sapiens GN=GALNT4 PE=1 SV=2	66.624	7.61	35.92	3	2	2	4.15225	0.635502	-0.0171898	-0.382341
P26599	Polypyrimidine tract-binding protein 1 OS=Homo sapiens GN=PTBP1 PE=1 SV=1	57.186	9.17	1203.8	54	8	8	26.742	1.2142	1.12893	1.86395
Q8TCS8	Polyribonucleotide nucleotidyltransferase 1, mitochondrial OS=Homo sapiens GN=PNPT1 PE=1 SV=2	85.897	7.77	67.9	8	4	4	8.17369	0.107069	-1.62581	-1.40932
P14859	POU domain, class 2, transcription factor 1 OS=Homo sapiens GN=POU2F1 PE=1 SV=2	76.425	6.81	25.77	2	1	1	1.21131	2.68952	2.9658	3.66422
Q96AQ6	Pre-B-cell leukemia transcription factor-interacting protein 1 OS=Homo sapiens GN=PBXIP1 PE=1 SV=1	80.594	5.33	70.7409	9	4	4	6.70315	0.142693	-0.84288	-0.925999
Q9UHV9	Prefoldin subunit 2 OS=Homo sapiens GN=PFDN2 PE=1 SV=1	16.638	6.58	64.5234	12	1	1	7.79221	0.311314	0.781315	1.4614
P61758	Prefoldin subunit 3 OS=Homo sapiens GN=VBP1 PE=1 SV=3	22.643	7.11	25.3006	2	2	2	9.64467	0.661658	0.918722	1.44886
Q99471	Prefoldin subunit 5 OS=Homo sapiens GN=PFDN5 PE=1 SV=2	17.317	6.33	26.48	2	1	1	9.74026	0.694701	-0.907806	-1.56132
O15212	Prefoldin subunit 6 OS=Homo sapiens GN=PFDN6 PE=1 SV=1	14.574	8.88	145.704	10	3	3	23.2558	0.565772	0.427797	0.0644918
P02545	Prelamin-A/C OS=Homo sapiens GN=LMNA PE=1 SV=1	74.095	7.02	6568.13	433	34	34	51.0542	0.109072	0.108135	1.1978
Q6UN15	Pre-mRNA 3'-end-processing factor FIP1 OS=Homo sapiens GN=FIP1L1 PE=1 SV=1	66.487	5.59	168.92	7	3	3	10.7744	1.86403	-2.19859	-2.00611
Q9UMS4	Pre-mRNA-processing factor 19 OS=Homo sapiens GN=PRPF19 PE=1 SV=1	55.146	6.61	129.771	16	7	7	26.9841	0.80133	0.706249	0.904635
O75400	Pre-mRNA-processing factor 40 homolog A OS=Homo sapiens GN=PRPF40A PE=1 SV=2	108.737	7.56	94.8091	8	3	3	4.17973	0.612396	0.259572	0.784289
Q6P2Q9	Pre-mRNA-processing-splicing factor 8 OS=Homo sapiens GN=PRPF8 PE=1 SV=2	273.427	8.84	309.53	26	12	12	6.03854	-1.03606	0.0432841	-0.0381896
O43143	Pre-mRNA-splicing factor ATP-dependent RNA helicase DHX15 OS=Homo sapiens GN=DHX15 PE=1 SV=2	90.875	7.46	110.991	33	8	8	10.6918	-0.0217441	0.831219	0.623787
Q9ULR0	Pre-mRNA-splicing factor ISY1 homolog OS=Homo sapiens GN=ISY1 PE=1 SV=3	32.972	5.17	45.2733	5	2	2	11.2281	2.5991	1.13811	1.1037
Q9NW64	Pre-mRNA-splicing factor RBM22 OS=Homo sapiens GN=RBM22 PE=1 SV=1	46.865	8.54	75.9962	3	1	1	2.38095	0.771299	1.93812	2.72709
O75934	Pre-mRNA-splicing factor SPF27 OS=Homo sapiens GN=BCAS2 PE=1 SV=1	26.115	5.66	52.8633	5	3	3	11.1111	-0.294671	-0.159209	0.113984
Q15007	Pre-mRNA-splicing regulator WTAP OS=Homo sapiens GN=WTAP PE=1 SV=2	44.217	5.19	41.2009	3	1	1	3.0303	0.966155	1.93525	2.55585
Q9UI14	Prenylated Rab acceptor protein 1 OS=Homo sapiens GN=RABAC1 PE=1 SV=1	20.635	7.34	52.6667	3	1	1	7.56757	1.18222	-1.79127	-2.28256
Q9UHG3	Prenylcysteine oxidase 1 OS=Homo sapiens GN=PCYOX1 PE=1 SV=3	56.604	6.18	442.23	16	2	2	8.71287	-1.43934	-2.76407	-3.35161
Q5JRX3	Presequence protease, mitochondrial OS=Homo sapiens GN=PITRM1 PE=1 SV=3	117.338	6.92	157.98	14	6	6	9.9325	0.192645	0.329719	0.448456
Q96IZ0	PRKC apoptosis WT1 regulator protein OS=Homo sapiens GN=PAWR PE=1 SV=1	36.545	5.41	43.93	2	1	1	5	6.22486	5.40263	5.26368
P46087	Probable 28S rRNA (cytosine(4447)-C(5))-methyltransferase OS=Homo sapiens GN=NOP2 PE=1 SV=2	89.247	9.23	225.234	11	4	4	4.31034	1.23589	1.79316	2.0205
Q96P11	Probable 28S rRNA (cytosine-C(5))-methyltransferase OS=Homo sapiens GN=NSUN5 PE=1 SV=2	46.662	8.62	34.24	2	1	1	2.5641	0.0362291	0.0103376	0.25813
Q8NDH3	Probable aminopeptidase NPEPL1 OS=Homo sapiens GN=NPEPL1 PE=1 SV=3	55.825	6.87	150.4	7	2	2	3.44168	-0.485427	1.38708	2.34415
Q96I59	Probable asparagine--tRNA ligase, mitochondrial OS=Homo sapiens GN=NARS2 PE=1 SV=3	54.056	7.24	88.32	4	1	1	3.14465	-0.440804	-0.796563	-1.49109
Q92841	Probable ATP-dependent RNA helicase DDX17 OS=Homo sapiens GN=DDX17 PE=1 SV=2	80.222	8.27	150.184	32	9	5	14.5405	1.15583	1.64083	1.92623
Q9UJV9	Probable ATP-dependent RNA helicase DDX41 OS=Homo sapiens GN=DDX41 PE=1 SV=2	69.793	6.84	26.8	2	2	2	4.01929	0.805041	1.40724	1.6445
Q7L014	Probable ATP-dependent RNA helicase DDX46 OS=Homo sapiens GN=DDX46 PE=1 SV=2	117.29	9.29	88.2265	5	3	3	3.39476	1.19217	1.30053	1.4897
Q9H0S4	Probable ATP-dependent RNA helicase DDX47 OS=Homo sapiens GN=DDX47 PE=1 SV=1	50.615	9.1	205.329	11	3	3	9.89011	0.575942	1.95175	2.96912
O95786	Probable ATP-dependent RNA helicase DDX58 OS=Homo sapiens GN=DDX58 PE=1 SV=2	106.531	6.4	54.3	2	1	1	1.2973	0.50472	2.79017	1.49619
P26196	Probable ATP-dependent RNA helicase DDX6 OS=Homo sapiens GN=DDX6 PE=1 SV=2	54.382	8.66	41.34	3	2	2	7.24638	-5.34039	-5.16262	-5.98841
Q8IY21	Probable ATP-dependent RNA helicase DDX60 OS=Homo sapiens GN=DDX60 PE=1 SV=3	197.727	7.59	28.61	2	1	1	0.700935	-1.21486	-1.62017	-2.90717
Q9HA77	Probable cysteine--tRNA ligase, mitochondrial OS=Homo sapiens GN=CARS2 PE=1 SV=1	62.185	8.34	52.9208	6	3	3	7.97872	-0.255501	-1.55596	-1.58774
Q5JPH6	Probable glutamate--tRNA ligase, mitochondrial OS=Homo sapiens GN=EARS2 PE=1 SV=2	58.652	8.76	50.67	2	1	1	2.86807	1.1568	3.25062	3.64304
Q7L3T8	Probable proline--tRNA ligase, mitochondrial OS=Homo sapiens GN=PARS2 PE=1 SV=1	53.228	8.1	57.2231	9	2	2	4.63158	0.584603	-1.88734	-2.86214
Q9H3G5	Probable serine carboxypeptidase CPVL OS=Homo sapiens GN=CPVL PE=1 SV=2	54.129	5.62	117.017	4	2	2	5.46218	-0.547156	1.17615	0.413096
Q93008	Probable ubiquitin carboxyl-terminal hydrolase FAF-X OS=Homo sapiens GN=USP9X PE=1 SV=3	292.094	5.8	296.838	32	8	8	3.07393	-0.214859	1.00639	0.90345
Q15113	Procollagen C-endopeptidase enhancer 1 OS=Homo sapiens GN=PCOLCE PE=1 SV=2	47.942	7.43	206.074	10	1	1	2.00445	-1.62656	0.558272	1.68074
Q8NBJ5	Procollagen galactosyltransferase 1 OS=Homo sapiens GN=COLGALT1 PE=1 SV=1	71.59	7.31	595.63	26	4	4	8.19936	-1.07872	-1.88058	-1.79521
Q02809	Procollagen-lysine,2-oxoglutarate 5-dioxygenase 1 OS=Homo sapiens GN=PLOD1 PE=1 SV=2	83.497	6.95	376.956	17	3	3	6.46492	-0.606707	1.57966	0.944923
O00469	Procollagen-lysine,2-oxoglutarate 5-dioxygenase 2 OS=Homo sapiens GN=PLOD2 PE=1 SV=2	84.632	6.71	93.48	7	3	3	5.69878	-0.626561	1.94891	1.65615
O60568	Procollagen-lysine,2-oxoglutarate 5-dioxygenase 3 OS=Homo sapiens GN=PLOD3 PE=1 SV=1	84.731	6.05	337.566	20	4	4	9.21409	-0.792327	1.02391	0.277922
P07737	Profilin-1 OS=Homo sapiens GN=PFN1 PE=1 SV=2	15.045	8.27	2516.86	139	10	10	72.8571	0.578112	1.09191	1.8383
P35080	Profilin-2 OS=Homo sapiens GN=PFN2 PE=1 SV=3	15.036	6.99	90.4702	4	1	1	5.71429	0.0736229	-1.5488	-0.0640296
Q8WUM4	Programmed cell death 6-interacting protein OS=Homo sapiens GN=PDCD6IP PE=1 SV=1	95.963	6.52	656.377	51	14	14	18.0876	-0.748159	-0.749633	-0.395404
Q9BUL8	Programmed cell death protein 10 OS=Homo sapiens GN=PDCD10 PE=1 SV=1	24.686	8.19	57.88	3	2	2	9.43396	0.0674575	-0.335109	0.176131
Q53EL6	Programmed cell death protein 4 OS=Homo sapiens GN=PDCD4 PE=1 SV=2	51.703	5.21	277.006	16	4	4	10.0213	0.293816	-0.653385	-0.0950691
O14737	Programmed cell death protein 5 OS=Homo sapiens GN=PDCD5 PE=1 SV=3	14.276	6.04	82.94	8	4	4	28.8	-0.0775829	0.926449	1.62863
O75340	Programmed cell death protein 6 OS=Homo sapiens GN=PDCD6 PE=1 SV=1	21.855	5.4	220.219	17	5	5	28.2723	-0.917178	-1.16262	-1.51149
P35232	Prohibitin OS=Homo sapiens GN=PHB PE=1 SV=1	29.786	5.76	2246.12	102	14	14	72.4265	-0.483917	-1.42729	-2.43307
Q99623	Prohibitin-2 OS=Homo sapiens GN=PHB2 PE=1 SV=2	33.276	9.83	2712.9	125	11	11	41.806	-1.12269	-0.921612	-1.61464
P51888	Prolargin OS=Homo sapiens GN=PRELP PE=1 SV=1	43.782	9.38	1180.56	91	13	13	42.9319	-3.23504	-2.8761	-1.65771
P12004	Proliferating cell nuclear antigen OS=Homo sapiens GN=PCNA PE=1 SV=1	28.75	4.69	274.543	27	5	5	18.7739	0.515328	0.859075	1.31649
Q9UQ80	Proliferation-associated protein 2G4 OS=Homo sapiens GN=PA2G4 PE=1 SV=3	43.759	6.55	351.322	20	3	3	10.1523	0.264472	2.02301	2.27735
O94903	Proline synthase co-transcribed bacterial homolog protein OS=Homo sapiens GN=PROSC PE=1 SV=1	30.325	7.5	88.7633	8	3	3	12.3636	0.034123	0.278815	0.22958
Q8IZL8	Proline-, glutamic acid- and leucine-rich protein 1 OS=Homo sapiens GN=PELP1 PE=1 SV=2	119.624	4.34	242.389	18	3	3	3.36283	-0.352738	0.521757	0.327791
Q07954	Prolow-density lipoprotein receptor-related protein 1 OS=Homo sapiens GN=LRP1 PE=1 SV=2	504.276	5.39	262.813	29	12	12	3.7632	-0.933573	-0.835238	-0.909248
Q32P28	Prolyl 3-hydroxylase 1 OS=Homo sapiens GN=P3H1 PE=1 SV=2	83.341	5.14	135.32	7	3	3	5.16304	-0.201148	0.33505	0.87018
P13674	Prolyl 4-hydroxylase subunit alpha-1 OS=Homo sapiens GN=P4HA1 PE=1 SV=2	61.011	6.01	100.537	10	5	5	9.92509	0.0246072	0.806657	1.43847
O15460	Prolyl 4-hydroxylase subunit alpha-2 OS=Homo sapiens GN=P4HA2 PE=1 SV=1	60.864	5.71	157.662	6	2	2	5.42056	-0.0639832	1.06707	1.27036
P48147	Prolyl endopeptidase OS=Homo sapiens GN=PREP PE=1 SV=2	80.648	5.86	148.183	10	4	4	6.90141	0.378429	0.773125	1.43273
O43490	Prominin-1 OS=Homo sapiens GN=PROM1 PE=1 SV=1	97.14	7.27	29.17	2	1	1	1.50289	-1.94599	-3.54168	-4.21668
P27918	Properdin OS=Homo sapiens GN=CFP PE=1 SV=2	51.242	7.9	29.61	3	1	1	4.26439	-1.75543	-0.829804	-0.910289
P05165	Propionyl-CoA carboxylase alpha chain, mitochondrial OS=Homo sapiens GN=PCCA PE=1 SV=4	80.008	7.52	334.328	24	8	8	16.0714	-0.0505105	-1.39805	-1.59442
P05166	Propionyl-CoA carboxylase beta chain, mitochondrial OS=Homo sapiens GN=PCCB PE=1 SV=3	58.179	7.64	112.457	18	5	5	10.9462	-0.641632	-1.63148	-1.63515
P07602	Prosaposin OS=Homo sapiens GN=PSAP PE=1 SV=2	58.074	5.17	428.241	53	9	9	22.1374	0.33973	-2.36152	-1.48332
Q16647	Prostacyclin synthase OS=Homo sapiens GN=PTGIS PE=1 SV=1	57.068	7.31	39.0194	7	3	3	6.4	-1.86515	-1.67954	-1.62315
Q9H7Z7	Prostaglandin E synthase 2 OS=Homo sapiens GN=PTGES2 PE=1 SV=1	41.917	9.16	399.095	39	8	8	26.7905	0.124991	-0.775517	-1.36154
Q15185	Prostaglandin E synthase 3 OS=Homo sapiens GN=PTGES3 PE=1 SV=1	18.685	4.54	161.492	7	1	1	8.125	0.227163	0.443589	0.501881
Q9P2B2	Prostaglandin F2 receptor negative regulator OS=Homo sapiens GN=PTGFRN PE=1 SV=2	98.495	6.61	26.17	6	1	1	1.13766	-1.21737	-1.48421	-1.128
Q14914	Prostaglandin reductase 1 OS=Homo sapiens GN=PTGR1 PE=1 SV=2	35.847	8.29	49.1014	3	1	1	4.25532	-0.250357	0.0737564	-0.697602
Q16651	Prostasin OS=Homo sapiens GN=PRSS8 PE=1 SV=1	36.408	5.85	26.23	2	1	1	5.53936	-0.890928	-1.25282	-1.33613
Q16186	Proteasomal ubiquitin receptor ADRM1 OS=Homo sapiens GN=ADRM1 PE=1 SV=2	42.127	5.07	27.23	3	1	1	2.2113	0.470863	0.973516	1.48555
Q06323	Proteasome activator complex subunit 1 OS=Homo sapiens GN=PSME1 PE=1 SV=1	28.705	6.02	909.626	79	11	11	47.3896	0.854218	1.49667	1.38896
Q9UL46	Proteasome activator complex subunit 2 OS=Homo sapiens GN=PSME2 PE=1 SV=4	27.384	5.73	33.46	3	2	2	10.8787	-0.403216	0.569007	0.0442094
Q92530	Proteasome inhibitor PI31 subunit OS=Homo sapiens GN=PSMF1 PE=1 SV=2	29.798	5.74	39.48	2	1	1	5.53506	0.0674575	0.0509627	0.0876258
P25786	Proteasome subunit alpha type-1 OS=Homo sapiens GN=PSMA1 PE=1 SV=1	29.537	6.61	328.371	25	5	5	20.5323	-0.41324	-0.650508	-1.33194
P25787	Proteasome subunit alpha type-2 OS=Homo sapiens GN=PSMA2 PE=1 SV=2	25.882	7.43	443.513	34	5	5	40.1709	-0.423334	0.83738	0.471424
P25788	Proteasome subunit alpha type-3 OS=Homo sapiens GN=PSMA3 PE=1 SV=2	28.415	5.33	147.418	10	2	2	9.41176	-1.53929	0.0835806	-0.176035
P25789	Proteasome subunit alpha type-4 OS=Homo sapiens GN=PSMA4 PE=1 SV=1	29.465	7.72	131.717	9	4	4	16.4751	0.393293	0.432326	0.438266
P28066	Proteasome subunit alpha type-5 OS=Homo sapiens GN=PSMA5 PE=1 SV=3	26.394	4.79	583.159	27	3	3	18.6722	0.156313	0.362841	-0.836185
P60900	Proteasome subunit alpha type-6 OS=Homo sapiens GN=PSMA6 PE=1 SV=1	27.382	6.76	313.608	17	5	5	22.3577	-0.433499	0.259572	0.354914
O14818	Proteasome subunit alpha type-7 OS=Homo sapiens GN=PSMA7 PE=1 SV=1	27.87	8.46	396.542	20	5	5	30.2419	-0.641632	0.330689	0.553775
P20618	Proteasome subunit beta type-1 OS=Homo sapiens GN=PSMB1 PE=1 SV=2	26.472	8.13	339.544	19	2	2	12.4481	-0.600149	0.93605	-0.179169
P49721	Proteasome subunit beta type-2 OS=Homo sapiens GN=PSMB2 PE=1 SV=1	22.822	7.02	225.677	7	3	3	18.9055	-1.06286	-0.538129	-1.3587
P28062	Proteasome subunit beta type-8 OS=Homo sapiens GN=PSMB8 PE=1 SV=3	30.335	7.43	226.789	13	4	4	18.4783	-0.5678	0.366633	-0.0622924
P28065	Proteasome subunit beta type-9 OS=Homo sapiens GN=PSMB9 PE=1 SV=2	23.25	5.03	50.2258	3	2	2	10.0457	-0.0151864	0.705127	0.876232
Q5VYK3	Proteasome-associated protein ECM29 homolog OS=Homo sapiens GN=ECM29 PE=1 SV=2	204.16	7.12	121.411	14	9	9	7.15447	0.854815	1.01336	1.08893
P11171	Protein 4.1 OS=Homo sapiens GN=EPB41 PE=1 SV=4	96.957	5.58	70.1087	6	3	2	3.00926	-1.419	-1.27332	-1.68062
Q8NFV4	Protein ABHD11 OS=Homo sapiens GN=ABHD11 PE=1 SV=1	34.668	9.48	238.516	10	4	4	18.0952	-0.109823	-0.0604456	-1.25717
Q96IU4	Protein ABHD14B OS=Homo sapiens GN=ABHD14B PE=1 SV=1	22.332	6.4	285.458	13	3	3	16.1905	0.255461	0.446279	0.911134
O95870	Protein ABHD16A OS=Homo sapiens GN=ABHD16A PE=1 SV=3	63.203	8.13	137.535	18	4	4	7.52688	-1.16804	-2.00734	-1.94082
P02760	Protein AMBP OS=Homo sapiens GN=AMBP PE=1 SV=1	38.974	6.25	47.8067	4	1	1	3.97727	-1.54873	-0.36074	1.43273
O14744	Protein arginine N-methyltransferase 5 OS=Homo sapiens GN=PRMT5 PE=1 SV=4	72.638	6.29	30.2	5	2	2	2.98273	-0.528358	1.0209	0.500706
Q9UKV8	Protein argonaute-2 OS=Homo sapiens GN=AGO2 PE=1 SV=3	97.146	9.19	59.16	9	3	3	5.12224	0.0203577	0.495158	0.603867
[truncated: 779 more rows]
